# Supplementary material for: Stimulating the Dorsolateral Prefrontal Cortex Decreases the Asset Bubble: A tDCS Study
Source: Front Psychol. 2019 May 9;10:1031. doi: 10.3389/fpsyg.2019.01031 (PMC6521735; doi:10.3389/fpsyg.2019.01031)
Supplement: Supplementary file 1 [file Table_1.xlsx]

## Sheet: raw data
		Table S1 Raw data of article.
subject number	stimulation type	pre-accuracy	post-accuracy	subject number	stimulation type	pre-reaction time	post-reaction time	stimulation type	RAD	Correlation Analysis		subject number	stimulation type	Period	Price	Forecast	Detailed information of subjects
detailed description	1-left anodal/right cathodal;2-sham;3-right anodal/left cathodal			detailed description	1-left anodal/right cathodal;2-sham;3-right anodal/left cathodal			1-left anodal/right cathodal;2-sham;3-right anodal/left cathodal		Average increase of 2-back	Average of RAD	detailed description	1-left anodal/right cathodal;2-sham;3-right anodal/left cathodal				ID	gender(1 for male 0 for female)	age	majority(1 for related majority 0 for others)	education( 1for undergraduate 0 for graduate)
1	1	0.708333	0.952381	1	1	868.24	845.25	1	0.0933123	0.107143	0.12149	1	1	1	59.8414	70	1	1	24	1	0
2	1	0.833333	0.952381	2	1	594.5	521.75	1	0.0108648	0.0386905	0.180591	1	1	2	65.2829	66	2	1	21	0	0
3	1	0.916667	0.952381	3	1	891.5	756.7	1	0.0509391	0.0595238	0.156096	1	1	3	69.362	70	3	1	22	0	0
4	1	0.833333	0.952381	4	1	552.59	472.85	1	0.109031	0.0267857	0.135219	1	1	4	73.196	74	4	0	22	0	0
5	1	0.916667	1	5	1	663.09	657.52	1	0.172271	0.00297619	0.155624	1	1	5	77.3699	76	5	0	26	0	1
6	1	0.958333	1	6	1	643.61	445	1	0.23557	0.0972222	0.179973	1	1	6	81.5476	82	6	0	28	0	1
7	1	0.958333	0.952381	7	1	793.68	610.79	1	0.278796	0.0128968	0.216062	1	1	7	84.4006	86	7	1	22	0	0
8	1	0.833333	0.809524	8	1	588.29	608.04	1	0.311938	0.00297619	0.185481	1	1	8	86.5879	88	8	1	25	0	1
9	1	0.791667	0.904762	9	1	534.18	523.6	1	0.324998	-0.0575397	0.212097	1	1	9	87.4499	89	9	1	23	0	0
10	1	0.916667	0.952381	10	1	738.59	842.68	1	0.331986	-0.0218254	0.208988	1	1	10	87.9111	88.5	10	1	21	0	0
11	1	0.916667	0.952381	11	1	761.26	597.05	1	0.330993	0.0128968	0.131631	1	1	11	87.8456	88.4	11	0	21	1	0
12	1	0.875	0.952381	12	1	648.13	542.95	1	0.315366	0.0119048	0.132546	1	1	12	86.8142	87.77	12	0	29	0	1
13	1	0.625	0.904762	13	1	579.86	583.21	1	0.29289	-0.0347222	0.163707	1	1	13	85.3308	87	13	1	24	0	1
14	1	0.916667	0.904762	14	1	608.86	577.76	1	0.271158	0.00396825	0.139995	1	1	14	83.8964	84	14	1	26	0	1
15	1	0.916667	1	15	1	524.71	578.62	1	0.245945	0.0744048	0.197209	1	1	15	82.2324	82.5	15	1	24	0	0
16	1	0.875	0.904762	16	1	523.77	461.86	1	0.229066	0.046627	0.158736	1	1	16	81.1184	81	16	1	23	0	0
17	1	0.916667	0.904762	17	1	779.36	688.95	1	0.211301	0.0525794	0.161557	1	1	17	79.9459	80.5	17	1	28	0	1
18	1	0.916667	0.904762	18	1	955.5	759.07	1	0.191629	-0.00297619	0.187644	1	1	18	78.6475	78.8	18	0	21	0	0
19	1	0.916667	0.952381	19	1	587.05	601.5	1	0.180104			1	1	19	77.8869	77.99	19	1	21	0	0
20	1	0.916667	0.857143	20	1	687.55	749.29	1	0.157244			1	1	20	76.3781	77.77	20	1	23	0	1
21	1	0.875	0.952381	21	1	780.56	693.21	1	0.144317			1	1	21	75.5249	75	21	1	23	0	1
22	1	0.916667	0.952381	22	1	671.57	739.82	1	0.130566			1	1	22	74.6173	75	22	1	24	0	0
23	1	0.958333	1	23	1	533.55	399.4	1	0.120103			1	1	23	73.9268	74	23	0	24	0	1
24	1	0.875	0.904762	24	1	754.48	653.38	1	0.106675			1	1	24	73.0406	73.5	24	0	23	0	0
25	1	0.916667	0.809524	25	1	585.1	626.24	1	0.0982438			1	1	25	72.4841	72.4	25	1	20	0	0
26	1	0.958333	1	26	1	479.68	485.19	1	0.0926833			1	1	26	72.1171	71.99	26	1	21	1	0
27	1	0.791667	0.857143	27	1	507.87	588.19	1	0.100336			1	1	27	72.6222	73	27	1	21	0	0
28	1	0.958333	0.952381	28	1	566.57	558.95	1	0.0936242			1	1	28	72.1792	71.99	28	0	20	0	0
29	1	0.916667	0.952381	29	1	620.09	640.25	1	0.100336			1	1	29	72.6222	73	29	0	20	1	0
30	1	0.916667	0.904762	30	1	806.59	755.1	1	0.108698			1	1	30	73.174	73.5	30	0	22	1	0
31	1	0.583333	0.952381	31	1	793.14	739.2	1	0.128463			1	1	31	74.4785	74	31	1	26	0	1
32	1	0.875	0.952381	32	1	700.61	557.32	1	0.154031			1	1	32	76.166	76.3	32	1	24	0	0
33	1	0.916667	1	33	1	643.55	525.19	1	0.185994			1	1	33	78.2756	78.77	33	1	25	0	1
34	1	0.916667	0.952381	34	1	525.18	587.1	1	0.211044			1	1	34	79.9289	80.11	34	1	22	0	0
35	1	0.958333	1	35	1	451.22	465.29	1	0.223139			1	1	35	80.7272	81.88	35	1	23	1	1
36	1	0.833333	0.809524	36	1	509.55	472	1	0.233167			1	1	36	81.389	81.88	36	1	24	1	1
37	1	0.875	0.952381	37	1	619.96	574.59	1	0.238207			1	1	37	81.7217	81.88	37	1	20	0	0
38	1	0.958333	0.952381	38	1	875.78	720.85	1	0.238933			1	1	38	81.7696	82.11	38	1	21	0	0
39	2	0.958333	0.952381	39	2	619.42	621.59	1	0.23254			1	1	39	81.3477	81.88	39	1	25	0	1
40	2	0.958333	0.952381	40	2	804	784.6	1	0.225182			1	1	40	80.862	81	40	1	20	0	0
41	2	1	1	41	2	447.04	422.86	1	0.159467			1	1	41	76.5248	81.5	41	0	20	0	0
42	2	1	0.857143	42	2	491.04	604.68	1	0.125116			1	1	42	74.2576	73.33	42	1	22	0	1
43	2	0.666667	0.904762	43	2	764.26	665.09	1	0.098938			1	1	43	72.5299	73.5	43	1	24	0	1
44	2	0.958333	0.952381	44	2	594.05	732.1	1	0.077585			1	1	44	71.1206	70.99	44	1	20	0	0
45	2	0.833333	1	45	2	634.11	622.86	1	0.0747711			1	1	45	70.9349	70.11	45	1	21	0	0
46	2	1	0.619048	46	2	622.13	759.07	1	0.0792683			1	1	46	71.2317	70.88	46	1	20	0	0
47	2	1	0.952381	47	2	533.65	505.05	1	0.0958234			1	1	47	72.3243	71.55	47	1	23	0	0
48	2	0.708333	0.904762	48	2	696.17	725.52	1	0.121261			1	1	48	74.0032	73	48	0	23	0	0
49	2	0.916667	1	49	2	604.14	491.05	1	0.149218			1	1	49	75.8484	75.99	49	0	21	0	0
50	2	1	1	50	2	691.26	577.9	1	0.163777			1	1	50	76.8092	77.11	50	1	21	0	0
51	2	1	1	51	2	552.78	521.81	1	0.0457045			2	1	1	59.8414	20	51	0	23	0	1
52	2	1	1	52	2	674.48	513	1	0.0178089			2	1	2	65.2829	75	52	0	20	0	0
53	2	0.958333	0.952381	53	2	583.35	485.19	1	0.0734126			2	1	3	69.362	75	53	0	20	0	0
54	2	1	0.809524	54	2	502.96	466.25	1	0.0976425			2	1	4	73.196	72	54	0	21	0	0
55	2	1	0.857143	55	2	563.09	481.4	1	0.120623			2	1	5	77.3699	78	55	1	24	0	1
56	2	0.958333	0.952381	56	2	872.96	839.77	1	0.125656			2	1	6	81.5476	80	56	1	20	0	0
57	2	0.833333	0.857143	57	2	640.58	587.71	1	0.128877			2	1	7	84.4006	83.5	57	1	22	0	0
58	2	0.958333	1	58	2	727.26	578.55	1	0.127132			2	1	8	86.5879	85	58	0	20	1	0
59	2	0.833333	0.761905	59	2	701.91	609.67	1	0.122608			2	1	9	87.4499	87	59	0	20	0	0
60	2	0.958333	0.904762	60	2	471.96	505.33	1	0.119637			2	1	10	87.9111	88.8	60	0	20	0	0
61	2	0.833333	0.857143	61	2	732.91	766.05	1	0.113414			2	1	11	87.8456	87.5	61	1	21	1	0
62	2	1	0.904762	62	2	712.67	643.6	1	0.108414			2	1	12	86.8142	88.2	62	1	20	0	0
63	2	0.875	0.857143	63	2	557.33	589.38	1	0.106132			2	1	13	85.3308	86.69	63	1	28	0	1
64	2	0.958333	1	64	2	560.3	447.55	1	0.107516			2	1	14	83.8964	84.32	64	1	19	0	0
65	2	1	0.952381	65	2	910	947.52	1	0.109647			2	1	15	82.2324	79.68	65	0	20	0	0
66	2	0.875	1	66	2	645.65	650.48	1	0.118393			2	1	16	81.1184	81.39	66	0	20	1	0
67	2	1	1	67	2	584.39	767.8	1	0.127109			2	1	17	79.9459	79.98	67	1	27	0	1
68	2	0.833333	0.809524	68	2	610.48	585.83	1	0.130125			2	1	18	78.6475	78.55	68	1	20	0	0
69	2	0.916667	0.952381	69	2	603.5	591.48	1	0.126762			2	1	19	77.8869	77.34	69	1	21	0	0
70	2	0.916667	0.904762	70	2	572.94	555.5	1	0.123125			2	1	20	76.3781	75.96	70	0	21	0	0
71	3	0.958333	1	71	3	578.77	565.43	1	0.122582			2	1	21	75.5249	75.34	71	0	21	0	0
72	3	0.958333	0.904762	72	3	557.09	504.05	1	0.11488			2	1	22	74.6173	75.69	72	0	25	0	1
73	3	1	0.857143	73	3	502.5	939.2	1	0.109831			2	1	23	73.9268	74.02	73	1	24	0	1
74	3	1	1	74	3	592	614.95	1	0.10743			2	1	24	73.0406	73.43	74	1	20	0	0
75	3	1	0.952381	75	3	875.78	891.95	1	0.105963			2	1	25	72.4841	72.61	75	0	25	0	1
76	3	0.958333	0.952381	76	3	683.83	732.5	1	0.111103			2	1	26	72.1171	72.02	76	0	27	0	1
77	3	0.958333	0.952381	77	3	571.32	643.5	1	0.108625			2	1	27	72.6222	72.75	77	0	28	0	1
78	3	0.916667	0.952381	78	3	583.77	543.3	1	0.116035			2	1	28	72.1792	71.95	78	0	20	0	0
79	3	0.916667	0.857143	79	3	774.39	594.6	1	0.123388			2	1	29	72.6222	72.75	79	1	24	1	1
80	3	0.791667	0.904762	80	3	619.96	838.7	1	0.121553			2	1	30	73.174	73.14	80	1	24	0	1
81	3	0.916667	0.904762	81	3	750.91	782.33	1	0.12412			2	1	31	74.4785	73.78	81	1	21	0	0
82	3	1	0.952381	82	3	727.95	729.38	1	0.129977			2	1	32	76.166	75.12	82	1	21	0	0
83	3	0.958333	0.857143	83	3	698.57	696.91	1	0.135258			2	1	33	78.2756	77.88	83	1	22	0	0
84	3	0.75	1	84	3	557.33	509.86	1	0.136086			2	1	34	79.9289	79.8	84	0	22	0	0
85	3	0.666667	0.952381	85	3	741.17	594.5	1	0.140064			2	1	35	80.7272	80.78	85	1	27	0	1
86	3	0.875	0.952381	86	3	860.75	797.11	1	0.139148			2	1	36	81.389	81.67	86	1	23	1	1
87	3	0.958333	0.952381	87	3	750.91	891.95	1	0.146375			2	1	37	81.7217	81.85	87	0	23	0	1
88	3	0.916667	0.857143	88	3	570.32	544.15	1	0.144228			2	1	38	81.7696	82.04	88	0	25	0	1
89	3	0.916667	0.952381	89	3	687.45	654.9	1	0.139756			2	1	39	81.3477	81.88	89	0	24	0	1
90	3	0.916667	1	90	3	663.82	583.9	1	0.145712			2	1	40	80.862	81.88	90	0	23	0	1
91	3	0.916667	0.761905	91	3	728.22	717.3	1	0.141229			2	1	41	76.5248	80.35	91	1	25	0	1
92	3	0.875	0.952381	92	3	500.05	513.1	1	0.135831			2	1	42	74.2576	72.53	92	1	26	0	1
93	3	0.916667	0.952381	93	3	616.95	604.17	1	0.139293			2	1	43	72.5299	72.53	93	1	20	0	0
94	3	0.75	0.952381	94	3	769.75	802	1	0.139297			2	1	44	71.1206	71.14	94	1	21	0	0
95	3	0.958333	0.952381	95	3	590.04	695.1	1	0.138813			2	1	45	70.9349	70.59	95	0	22	0	0
96	3	0.916667	0.904762	96	3	633.29	579.74	1	0.14237			2	1	46	71.2317	70.59	96	0	21	0	0
97	3	0.916667	0.761905	97	3	541.86	574.2	1	0.140188			2	1	47	72.3243	71.55	97	1	21	0	0
98	3	0.75	0.952381	98	3	748.65	611.5	1	0.144184			2	1	48	74.0032	73.12	98	1	20	0	0
99	3	0.958333	0.952381	99	3	609.32	588.85	1	0.137203			2	1	49	75.8484	75.32	99	1	23	0	1
100	3	0.708333	1	100	3	726	655.9	1	0.144257			2	1	50	76.8092	76.32	100	0	20	1	0
101	3	0.958333	1	101	3	541.45	567.48	1	0.207859			3	1	1	59.8414	66	101	0	20	0	0
102	3	1	0.952381	102	3	756.43	761.1	1	0.145944			3	1	2	65.2829	63	102	0	20	0	0
								1	0.0761575			3	1	3	69.362	67	103	1	22	0	0
								1	0.0256915			3	1	4	73.196	70	104	0	23	0	1
								1	0.0267141			3	1	5	77.3699	80	105	1	21	1	0
								1	0.0762354			3	1	6	81.5476	81.55	106	0	20	1	0
								1	0.131796			3	1	7	84.4006	85.64	107	0	22	0	0
								1	0.160358			3	1	8	86.5879	88.88	108	0	20	0	0
								1	0.184005			3	1	9	87.4499	89.7	109	1	20	0	0
								1	0.204557			3	1	10	87.9111	88.69	110	1	20	0	0
								1	0.223009			3	1	11	87.8456	88	111	1	26	0	1
								1	0.241556			3	1	12	86.8142	87.8	112	1	22	0	0
								1	0.256174			3	1	13	85.3308	86	113	0	20	0	0
								1	0.266846			3	1	14	83.8964	84.58	114	0	21	0	0
								1	0.276205			3	1	15	82.2324	82.4	115	1	21	0	0
								1	0.273566			3	1	16	81.1184	81.03	116	1	22	0	0
								1	0.266859			3	1	17	79.9459	80	117	1	21	0	0
								1	0.257695			3	1	18	78.6475	78.95	118	1	22	0	0
								1	0.241421			3	1	19	77.8869	78.5	119	1	19	0	0
								1	0.222278			3	1	20	76.3781	77.22	120	0	21	0	0
								1	0.201696			3	1	21	75.5249	74.93	121	0	24	0	1
								1	0.188188			3	1	22	74.6173	74.93	122	0	24	0	1
								1	0.178524			3	1	23	73.9268	73.48	123	0	23	0	0
								1	0.170772			3	1	24	73.0406	73.25	124	0	20	1	0
								1	0.166984			3	1	25	72.4841	72.2	125	0	34	0	1
								1	0.165544			3	1	26	72.1171	71.93	126	0	22	0	0
								1	0.171397			3	1	27	72.6222	72.6
								1	0.177093			3	1	28	72.1792	71.93
								1	0.183296			3	1	29	72.6222	72.6
								1	0.190132			3	1	30	73.174	73.18
								1	0.191062			3	1	31	74.4785	73.9
								1	0.186638			3	1	32	76.166	75.6
								1	0.187074			3	1	33	78.2756	78
								1	0.185063			3	1	34	79.9289	80.12
								1	0.182792			3	1	35	80.7272	81.55
								1	0.174401			3	1	36	81.389	81.55
								1	0.162755			3	1	37	81.7217	82.02
								1	0.15097			3	1	38	81.7696	82.2
								1	0.152754			3	1	39	81.3477	82
								1	0.157348			3	1	40	80.862	80.93
								1	0.165365			3	1	41	76.5248	80.35
								1	0.171034			3	1	42	74.2576	74.48
								1	0.17372			3	1	43	72.5299	73.12
								1	0.177973			3	1	44	71.1206	71.58
								1	0.186213			3	1	45	70.9349	70.89
								1	0.184732			3	1	46	71.2317	70.78
								1	0.18143			3	1	47	72.3243	71.95
								1	0.17307			3	1	48	74.0032	73.55
								1	0.163874			3	1	49	75.8484	75.53
								1	0.162715			3	1	50	76.8092	77.02
								1	0.11322			4	1	1	59.8414	50
								1	0.0220035			4	1	2	65.2829	61
								1	0.0400599			4	1	3	69.362	68
								1	0.0801194			4	1	4	73.196	73
								1	0.114199			4	1	5	77.3699	76
								1	0.143889			4	1	6	81.5476	80.5
								1	0.171509			4	1	7	84.4006	85
								1	0.194524			4	1	8	86.5879	87
								1	0.211922			4	1	9	87.4499	88.5
								1	0.231238			4	1	10	87.9111	88.4
								1	0.250996			4	1	11	87.8456	88.3
								1	0.267946			4	1	12	86.8142	87.8
								1	0.285659			4	1	13	85.3308	86
								1	0.297319			4	1	14	83.8964	84.8
								1	0.30528			4	1	15	82.2324	82.5
								1	0.316911			4	1	16	81.1184	81.2
								1	0.325621			4	1	17	79.9459	80.8
								1	0.328559			4	1	18	78.6475	78.7
								1	0.327437			4	1	19	77.8869	77.5
								1	0.317206			4	1	20	76.3781	77
								1	0.29604			4	1	21	75.5249	75.8
								1	0.275584			4	1	22	74.6173	74.75
								1	0.248193			4	1	23	73.9268	73.75
								1	0.216588			4	1	24	73.0406	73.3
								1	0.18591			4	1	25	72.4841	72.3
								1	0.154727			4	1	26	72.1171	71.9
								1	0.127903			4	1	27	72.6222	72.5
								1	0.102688			4	1	28	72.1792	72
								1	0.0783859			4	1	29	72.6222	72.5
								1	0.0595782			4	1	30	73.174	73.2
								1	0.0451671			4	1	31	74.4785	74
								1	0.0346148			4	1	32	76.166	75.55
								1	0.0343237			4	1	33	78.2756	77.6
								1	0.0462926			4	1	34	79.9289	80.5
								1	0.0148094			4	1	35	80.7272	81.2
								1	0.0154235			4	1	36	81.389	81.8
								1	0.00646359			4	1	37	81.7217	82
								1	2.55553e-05			4	1	38	81.7696	82.2
								1	0.0131665			4	1	39	81.3477	81.85
								1	0.0268679			4	1	40	80.862	80.9
								1	0.0506481			4	1	41	76.5248	80.25
								1	0.0808324			4	1	42	74.2576	72.5
								1	0.105389			4	1	43	72.5299	72
								1	0.127493			4	1	44	71.1206	70.25
								1	0.146677			4	1	45	70.9349	69.8
								1	0.159			4	1	46	71.2317	71.25
								1	0.17782			4	1	47	72.3243	72.1
								1	0.195872			4	1	48	74.0032	73.5
								1	0.209749			4	1	49	75.8484	75.25
								1	0.222929			4	1	50	76.8092	77.25
								1	0.10337			5	1	1	59.8414	100
								1	0.00588316			5	1	2	65.2829	65
								1	0.0372901			5	1	3	69.362	65.5
								1	0.0360718			5	1	4	73.196	76
								1	0.0617222			5	1	5	77.3699	79
								1	0.0635169			5	1	6	81.5476	84
								1	0.0715784			5	1	7	84.4006	86
								1	0.0769443			5	1	8	86.5879	89
								1	0.0926221			5	1	9	87.4499	89
								1	0.103864			5	1	10	87.9111	88.5
								1	0.0931566			5	1	11	87.8456	88.5
								1	0.100666			5	1	12	86.8142	88
								1	0.115154			5	1	13	85.3308	86.5
								1	0.128255			5	1	14	83.8964	84.6
								1	0.125722			5	1	15	82.2324	82.8
								1	0.135761			5	1	16	81.1184	81.5
								1	0.135196			5	1	17	79.9459	80.4
								1	0.148127			5	1	18	78.6475	78.9
								1	0.145863			5	1	19	77.8869	77.7
								1	0.157162			5	1	20	76.3781	76.6
								1	0.15189			5	1	21	75.5249	75.2
								1	0.159178			5	1	22	74.6173	74.6
								1	0.173146			5	1	23	73.9268	73.7
								1	0.180187			5	1	24	73.0406	72.8
								1	0.183742			5	1	25	72.4841	72.1
								1	0.183917			5	1	26	72.1171	71.7
								1	0.180678			5	1	27	72.6222	72.1
								1	0.17871			5	1	28	72.1792	72
								1	0.178166			5	1	29	72.6222	72.1
								1	0.172952			5	1	30	73.174	73
								1	0.173459			5	1	31	74.4785	73.8
								1	0.174407			5	1	32	76.166	75.6
								1	0.166323			5	1	33	78.2756	78.2
								1	0.172996			5	1	34	79.9289	80.5
								1	0.160921			5	1	35	80.7272	81.2
								1	0.153448			5	1	36	81.389	81.7
								1	0.145106			5	1	37	81.7217	82.7
								1	0.149419			5	1	38	81.7696	81.9
								1	0.138636			5	1	39	81.3477	81.75
								1	0.13559			5	1	40	80.862	80.9
								1	0.136446			5	1	41	76.5248	80
								1	0.151879			5	1	42	74.2576	75.2
								1	0.15452			5	1	43	72.5299	72.1
								1	0.162535			5	1	44	71.1206	70.3
								1	0.156827			5	1	45	70.9349	70.1
								1	0.143334			5	1	46	71.2317	70.6
								1	0.140837			5	1	47	72.3243	72.5
								1	0.153835			5	1	48	74.0032	74
								1	0.154482			5	1	49	75.8484	76.4
								1	0.155449			5	1	50	76.8092	77.3
								1	0.338519			6	1	1	59.8414	50
								1	0.276613			6	1	2	65.2829	60
								1	0.237549			6	1	3	69.362	69.5
								1	0.203199			6	1	4	73.196	76.3
								1	0.176061			6	1	5	77.3699	78
								1	0.151008			6	1	6	81.5476	81.8
								1	0.118673			6	1	7	84.4006	85.62
								1	0.085577			6	1	8	86.5879	87.2
								1	0.0458231			6	1	9	87.4499	87.2
								1	0.00451868			6	1	10	87.9111	88.26
								1	0.0372569			6	1	11	87.8456	88.03
								1	0.0791345			6	1	12	86.8142	87.54
								1	0.119181			6	1	13	85.3308	85.26
								1	0.154232			6	1	14	83.8964	84.56
								1	0.184677			6	1	15	82.2324	83.33
								1	0.215162			6	1	16	81.1184	81.5
								1	0.238901			6	1	17	79.9459	80.6
								1	0.257966			6	1	18	78.6475	80
								1	0.267565			6	1	19	77.8869	77.8
								1	0.267638			6	1	20	76.3781	76.7
								1	0.262298			6	1	21	75.5249	75.6
								1	0.25072			6	1	22	74.6173	74.6
								1	0.232214			6	1	23	73.9268	73.6
								1	0.218502			6	1	24	73.0406	72.9
								1	0.204755			6	1	25	72.4841	72.23
								1	0.190214			6	1	26	72.1171	72.1
								1	0.179886			6	1	27	72.6222	72.52
								1	0.167113			6	1	28	72.1792	72.15
								1	0.139006			6	1	29	72.6222	72.52
								1	0.120773			6	1	30	73.174	73.02
								1	0.113917			6	1	31	74.4785	73.95
								1	0.112649			6	1	32	76.166	76.12
								1	0.11049			6	1	33	78.2756	77.83
								1	0.114712			6	1	34	79.9289	80.98
								1	0.122721			6	1	35	80.7272	80.98
								1	0.129099			6	1	36	81.389	81.56
								1	0.134172			6	1	37	81.7217	82
								1	0.137696			6	1	38	81.7696	82.5
								1	0.139913			6	1	39	81.3477	81.86
								1	0.141365			6	1	40	80.862	81.32
								1	0.138043			6	1	41	76.5248	55.8
								1	0.127728			6	1	42	74.2576	74.68
								1	0.117609			6	1	43	72.5299	73.56
								1	0.110199			6	1	44	71.1206	71.21
								1	0.100946			6	1	45	70.9349	69.8
								1	0.101054			6	1	46	71.2317	70.56
								1	0.0985929			6	1	47	72.3243	71.66
								1	0.0988615			6	1	48	74.0032	73
								1	0.102065			6	1	49	75.8484	76.21
								1	0.104629			6	1	50	76.8092	76.65
								1	0.131463			7	1	1	62.9835	50
								1	0.0545109			7	1	2	67.1754	70
								1	0.00191716			7	1	3	70.8452	80
								1	0.0329834			7	1	4	72.4444	73
								1	0.0805849			7	1	5	73.9611	74
								1	0.11583			7	1	6	74.2933	75.4
								1	0.152965			7	1	7	74.5059	74.5
								1	0.195996			7	1	8	74.3907	74.75
								1	0.224074			7	1	9	74.0921	74.2
								1	0.249484			7	1	10	73.896	73.75
								1	0.276126			7	1	11	73.4853	73.8
								1	0.295675			7	1	12	73.1553	73
								1	0.312068			7	1	13	73.0047	72.85
								1	0.32662			7	1	14	73.0961	73.9
								1	0.333595			7	1	15	73.2367	73.2
								1	0.333989			7	1	16	73.8139	73.4
								1	0.331021			7	1	17	74.3892	74.1
								1	0.318797			7	1	18	74.5882	75
								1	0.305748			7	1	19	74.3663	74.6
								1	0.284166			7	1	20	74.1263	74.37
								1	0.256082			7	1	21	74.0904	74.35
								1	0.229765			7	1	22	73.5821	73.9
								1	0.202387			7	1	23	73.2489	73.3
								1	0.183328			7	1	24	73.0904	73
								1	0.165329			7	1	25	72.9936	72.9
								1	0.140724			7	1	26	73.3328	72.9
								1	0.118327			7	1	27	73.1693	73.5
								1	0.104169			7	1	28	73.6583	73.17
								1	0.0942911			7	1	29	74.1436	73.66
								1	0.0849941			7	1	30	74.0225	74.3
								1	0.0748583			7	1	31	74.1919	74.02
								1	0.0665725			7	1	32	74.5785	74.19
								1	0.0587693			7	1	33	74.927	74.6
								1	0.0620342			7	1	34	74.9817	75.1
								1	0.0725414			7	1	35	75.2442	75.05
								1	0.0786206			7	1	36	75.1837	75.5
								1	0.0849829			7	1	37	75.6607	75.24
								1	0.100438			7	1	38	75.519	76
								1	0.118249			7	1	39	75.2239	75.52
								1	0.133717			7	1	40	75.617	75.22
								1	0.149673			7	1	41	75.3211	75.62
								1	0.173474			7	1	42	74.9648	75.32
								1	0.197684			7	1	43	75.1934	74.96
								1	0.218229			7	1	44	75.1936	75.19
								1	0.229163			7	1	45	75.1617	75.19
								1	0.245135			7	1	46	75.3964	75.16
								1	0.256777			7	1	47	75.2524	75.4
								1	0.25596			7	1	48	75.5161	75.25
								1	0.245401			7	1	49	75.0554	75.52
								1	0.239349			7	1	50	75.5209	75.06
								2	0.179752			8	1	1	62.9835	50
								2	0.107941			8	1	2	67.1754	65
								2	0.0470592			8	1	3	70.8452	70
								2	0.00443412			8	1	4	72.4444	72
								2	0.0595473			8	1	5	73.9611	73.5
								2	0.117783			8	1	6	74.2933	74.2
								2	0.173816			8	1	7	74.5059	74.8
								2	0.233778			8	1	8	74.3907	74.8
								2	0.282205			8	1	9	74.0921	74.75
								2	0.325183			8	1	10	73.896	74.3
								2	0.372019			8	1	11	73.4853	73.85
								2	0.404983			8	1	12	73.1553	72.95
								2	0.426824			8	1	13	73.0047	72.95
								2	0.457387			8	1	14	73.0961	72.85
								2	0.480865			8	1	15	73.2367	73
								2	0.481179			8	1	16	73.8139	73.3
								2	0.486774			8	1	17	74.3892	74.2
								2	0.481193			8	1	18	74.5882	74.45
								2	0.456376			8	1	19	74.3663	74.65
								2	0.43749			8	1	20	74.1263	74.25
								2	0.396854			8	1	21	74.0904	74
								2	0.365909			8	1	22	73.5821	73.95
								2	0.325085			8	1	23	73.2489	73.35
								2	0.278177			8	1	24	73.0904	73.15
								2	0.234664			8	1	25	72.9936	73.05
								2	0.187118			8	1	26	73.3328	72.9
								2	0.138506			8	1	27	73.1693	73.45
								2	0.0960657			8	1	28	73.6583	73.25
								2	0.0646415			8	1	29	74.1436	73.65
								2	0.035812			8	1	30	74.0225	74.2
								2	0.0183672			8	1	31	74.1919	74.1
								2	0.0107533			8	1	32	74.5785	74.25
								2	0.011306			8	1	33	74.927	74.6
								2	0.0355978			8	1	34	74.9817	75.05
								2	0.0627154			8	1	35	75.2442	75.05
								2	0.0934907			8	1	36	75.1837	75.3
								2	0.118965			8	1	37	75.6607	75.25
								2	0.132906			8	1	38	75.519	75.75
								2	0.143062			8	1	39	75.2239	75.45
								2	0.151435			8	1	40	75.617	75.1
								2	0.149681			8	1	41	75.3211	75.55
								2	0.141066			8	1	42	74.9648	75.35
								2	0.136398			8	1	43	75.1934	74.85
								2	0.130154			8	1	44	75.1936	75.25
								2	0.134259			8	1	45	75.1617	75.25
								2	0.135973			8	1	46	75.3964	75.15
								2	0.145183			8	1	47	75.2524	75.35
								2	0.153793			8	1	48	75.5161	75.25
								2	0.169677			8	1	49	75.0554	75.35
								2	0.177041			8	1	50	75.5209	75.15
								2	0.0381651			9	1	1	62.9835	66
								2	0.0380432			9	1	2	67.1754	64
								2	0.0193236			9	1	3	70.8452	66
								2	0.0165905			9	1	4	72.4444	71
								2	0.0480392			9	1	5	73.9611	73
								2	0.0783763			9	1	6	74.2933	74
								2	0.112052			9	1	7	74.5059	74.5
								2	0.142076			9	1	8	74.3907	74.5
								2	0.17628			9	1	9	74.0921	74.3
								2	0.203522			9	1	10	73.896	73.9
								2	0.232213			9	1	11	73.4853	73.9
								2	0.259867			9	1	12	73.1553	73.3
								2	0.284779			9	1	13	73.0047	73.1
								2	0.317069			9	1	14	73.0961	72.9
								2	0.340154			9	1	15	73.2367	73.2
								2	0.355724			9	1	16	73.8139	73.3
								2	0.363662			9	1	17	74.3892	74
								2	0.372569			9	1	18	74.5882	74.5
								2	0.389333			9	1	19	74.3663	74.6
								2	0.40193			9	1	20	74.1263	74.1
								2	0.413603			9	1	21	74.0904	74.2
								2	0.420611			9	1	22	73.5821	73.9
								2	0.421662			9	1	23	73.2489	73.4
								2	0.427037			9	1	24	73.0904	73.1
								2	0.423968			9	1	25	72.9936	73
								2	0.428279			9	1	26	73.3328	73
								2	0.414766			9	1	27	73.1693	73.6
								2	0.398024			9	1	28	73.6583	73.1
								2	0.377401			9	1	29	74.1436	73.6
								2	0.358294			9	1	30	74.0225	74.3
								2	0.340649			9	1	31	74.1919	73.8
								2	0.314583			9	1	32	74.5785	74.1
								2	0.284015			9	1	33	74.927	74.4
								2	0.260136			9	1	34	74.9817	75
								2	0.227951			9	1	35	75.2442	74.8
								2	0.197382			9	1	36	75.1837	75.2
								2	0.163742			9	1	37	75.6607	75.1
								2	0.132796			9	1	38	75.519	75.7
								2	0.11281			9	1	39	75.2239	75.5
								2	0.0848466			9	1	40	75.617	75
								2	0.078539			9	1	41	75.3211	75.5
								2	0.0674754			9	1	42	74.9648	75.2
								2	0.0564985			9	1	43	75.1934	74.9
								2	0.0529461			9	1	44	75.1936	75.2
								2	0.039914			9	1	45	75.1617	75.2
								2	0.0314676			9	1	46	75.3964	75.2
								2	0.0341976			9	1	47	75.2524	75.5
								2	0.0173947			9	1	48	75.5161	75.3
								2	0.0211836			9	1	49	75.0554	75.6
								2	0.0111408			9	1	50	75.5209	75
								2	0.320893			10	1	1	62.9835	60
								2	0.178303			10	1	2	67.1754	58
								2	0.0855558			10	1	3	70.8452	70
								2	0.0416923			10	1	4	72.4444	72
								2	0.134175			10	1	5	73.9611	75
								2	0.221766			10	1	6	74.2933	73
								2	0.298108			10	1	7	74.5059	75
								2	0.353393			10	1	8	74.3907	75
								2	0.406941			10	1	9	74.0921	74
								2	0.430648			10	1	10	73.896	74.5
								2	0.44446			10	1	11	73.4853	73.5
								2	0.439789			10	1	12	73.1553	73.2
								2	0.424657			10	1	13	73.0047	73
								2	0.390824			10	1	14	73.0961	73
								2	0.339864			10	1	15	73.2367	73
								2	0.274387			10	1	16	73.8139	73.5
								2	0.208613			10	1	17	74.3892	74
								2	0.128026			10	1	18	74.5882	75
								2	0.0543462			10	1	19	74.3663	75
								2	0.00750505			10	1	20	74.1263	74.1
								2	0.0546477			10	1	21	74.0904	74
								2	0.0823738			10	1	22	73.5821	74
								2	0.0905431			10	1	23	73.2489	73.2
								2	0.0794134			10	1	24	73.0904	73
								2	0.0609877			10	1	25	72.9936	73.2
								2	0.0372813			10	1	26	73.3328	72.9
								2	0.00209612			10	1	27	73.1693	73.5
								2	0.0489916			10	1	28	73.6583	73.2
								2	0.105551			10	1	29	74.1436	74
								2	0.160178			10	1	30	74.0225	74.2
								2	0.26511			10	1	31	74.1919	73.8
								2	0.332513			10	1	32	74.5785	74.5
								2	0.363783			10	1	33	74.927	74.5
								2	0.372484			10	1	34	74.9817	75
								2	0.360159			10	1	35	75.2442	75
								2	0.321887			10	1	36	75.1837	75.5
								2	0.282149			10	1	37	75.6607	75.25
								2	0.233778			10	1	38	75.519	75.6
								2	0.175724			10	1	39	75.2239	75.5
								2	0.108951			10	1	40	75.617	75
								2	0.0569867			10	1	41	75.3211	75.5
								2	0.00854617			10	1	42	74.9648	75.2
								2	0.0364992			10	1	43	75.1934	74.8
								2	0.0648349			10	1	44	75.1936	75
								2	0.072673			10	1	45	75.1617	75
								2	0.0613142			10	1	46	75.3964	75
								2	0.031493			10	1	47	75.2524	75.5
								2	0.0235558			10	1	48	75.5161	75.2
								2	0.0737317			10	1	49	75.0554	75.3
								2	0.121854			10	1	50	75.5209	75
								2	0.0242083			11	1	1	62.9835	90
								2	0.0605094			11	1	2	67.1754	75
								2	0.194344			11	1	3	70.8452	70
								2	0.264035			11	1	4	72.4444	73
								2	0.315659			11	1	5	73.9611	75
								2	0.347453			11	1	6	74.2933	74
								2	0.367114			11	1	7	74.5059	75
								2	0.389879			11	1	8	74.3907	75
								2	0.390747			11	1	9	74.0921	74.5
								2	0.394912			11	1	10	73.896	74
								2	0.400939			11	1	11	73.4853	73.5
								2	0.395893			11	1	12	73.1553	73.3
								2	0.382394			11	1	13	73.0047	73
								2	0.368893			11	1	14	73.0961	73
								2	0.34874			11	1	15	73.2367	73
								2	0.332286			11	1	16	73.8139	73.3
								2	0.29937			11	1	17	74.3892	74
								2	0.266632			11	1	18	74.5882	74.6
								2	0.236299			11	1	19	74.3663	74.8
								2	0.20134			11	1	20	74.1263	74.5
								2	0.177486			11	1	21	74.0904	74
								2	0.146261			11	1	22	73.5821	74
								2	0.119498			11	1	23	73.2489	73.4
								2	0.0911765			11	1	24	73.0904	73.2
								2	0.0734434			11	1	25	72.9936	73
								2	0.0563424			11	1	26	73.3328	72.9
								2	0.0579342			11	1	27	73.1693	73.4
								2	0.0670557			11	1	28	73.6583	73.2
								2	0.0836613			11	1	29	74.1436	73.7
								2	0.110062			11	1	30	74.0225	74.5
								2	0.134698			11	1	31	74.1919	74
								2	0.156989			11	1	32	74.5785	74.2
								2	0.185605			11	1	33	74.927	74.5
								2	0.208362			11	1	34	74.9817	74.9
								2	0.227021			11	1	35	75.2442	75.1
								2	0.240376			11	1	36	75.1837	75.2
								2	0.258489			11	1	37	75.6607	75.1
								2	0.26416			11	1	38	75.519	75.7
								2	0.264064			11	1	39	75.2239	75.5
								2	0.254812			11	1	40	75.617	75.1
								2	0.248593			11	1	41	75.3211	75.6
								2	0.242166			11	1	42	74.9648	75.4
								2	0.22785			11	1	43	75.1934	74.9
								2	0.206966			11	1	44	75.1936	75.3
								2	0.166458			11	1	45	75.1617	75.2
								2	0.125168			11	1	46	75.3964	75.2
								2	0.098114			11	1	47	75.2524	75.5
								2	0.0677403			11	1	48	75.5161	75.3
								2	0.0431241			11	1	49	75.0554	75.6
								2	0.0195126			11	1	50	75.5209	75
								2	0.221457			12	1	1	62.9835	60
								2	0.110414			12	1	2	67.1754	66
								2	0.037443			12	1	3	70.8452	68
								2	0.0162196			12	1	4	72.4444	72
								2	0.0719187			12	1	5	73.9611	74
								2	0.0999353			12	1	6	74.2933	76
								2	0.129187			12	1	7	74.5059	75
								2	0.158913			12	1	8	74.3907	74
								2	0.189362			12	1	9	74.0921	74
								2	0.220699			12	1	10	73.896	74
								2	0.249846			12	1	11	73.4853	73.8
								2	0.277821			12	1	12	73.1553	73.2
								2	0.30452			12	1	13	73.0047	73
								2	0.326188			12	1	14	73.0961	72.8
								2	0.347989			12	1	15	73.2367	73
								2	0.366743			12	1	16	73.8139	73.5
								2	0.382462			12	1	17	74.3892	74.2
								2	0.390887			12	1	18	74.5882	74.8
								2	0.383914			12	1	19	74.3663	74.8
								2	0.367538			12	1	20	74.1263	74
								2	0.336299			12	1	21	74.0904	74
								2	0.294999			12	1	22	73.5821	74
								2	0.241688			12	1	23	73.2489	73
								2	0.219572			12	1	24	73.0904	73.5
								2	0.233842			12	1	25	72.9936	73
								2	0.230062			12	1	26	73.3328	72.8
								2	0.223			12	1	27	73.1693	73.5
								2	0.221979			12	1	28	73.6583	73.5
								2	0.211033			12	1	29	74.1436	73.8
								2	0.205977			12	1	30	74.0225	74.4
								2	0.200392			12	1	31	74.1919	73.9
								2	0.202556			12	1	32	74.5785	74.1
								2	0.202287			12	1	33	74.927	74.8
								2	0.199796			12	1	34	74.9817	75
								2	0.196294			12	1	35	75.2442	75
								2	0.194663			12	1	36	75.1837	75.4
								2	0.183932			12	1	37	75.6607	75.2
								2	0.173807			12	1	38	75.519	75.9
								2	0.168344			12	1	39	75.2239	75.5
								2	0.158971			12	1	40	75.617	75.2
								2	0.147458			12	1	41	75.3211	75.5
								2	0.146644			12	1	42	74.9648	75.4
								2	0.148759			12	1	43	75.1934	75
								2	0.147012			12	1	44	75.1936	75.4
								2	0.148584			12	1	45	75.1617	75.2
								2	0.154835			12	1	46	75.3964	75.2
								2	0.15271			12	1	47	75.2524	75.3
								2	0.146985			12	1	48	75.5161	75.2
								2	0.154096			12	1	49	75.0554	75.5
								2	0.149354			12	1	50	75.5209	75.2
								2	0.109249			13	1	1	52.2813	50
								2	0.00023823			13	1	2	56.3677	53
								2	0.0282323			13	1	3	60.9736	65
								2	0.0351304			13	1	4	64.3044	60
								2	0.0494263			13	1	5	67.7631	65
								2	0.0597079			13	1	6	71.0315	70
								2	0.0670443			13	1	7	74.6986	72
								2	0.0746333			13	1	8	76.5836	73
								2	0.0782427			13	1	9	78.1443	77
								2	0.0893115			13	1	10	79.5008	80
								2	0.102556			13	1	11	80.7186	81
								2	0.114693			13	1	12	81.9427	82
								2	0.127233			13	1	13	82.9075	83
								2	0.13121			13	1	14	83.6118	83.9
								2	0.129197			13	1	15	84.2295	84.1
								2	0.13808			13	1	16	84.0554	85
								2	0.147644			13	1	17	83.6127	84.1
								2	0.151951			13	1	18	83.0079	83.5
								2	0.15742			13	1	19	81.9338	82.9
								2	0.158271			13	1	20	80.6704	81.5
								2	0.159963			13	1	21	79.3119	79.5
								2	0.169189			13	1	22	78.4204	79
								2	0.171501			13	1	23	77.7826	77.4
								2	0.175572			13	1	24	77.2709	76.7
								2	0.17255			13	1	25	77.021	77.2
								2	0.169476			13	1	26	76.9259	76.8
								2	0.174924			13	1	27	77.3122	76.8
								2	0.168258			13	1	28	77.6881	77.5
								2	0.176055			13	1	29	78.0976	77.9
								2	0.170236			13	1	30	78.5487	78.6
								2	0.170496			13	1	31	78.6101	78.8
								2	0.169886			13	1	32	78.3181	78.8
								2	0.162857			13	1	33	78.3469	78.2
								2	0.158841			13	1	34	78.2142	78.3
								2	0.153707			13	1	35	78.0643	78.2
								2	0.147275			13	1	36	77.5105	77.9
								2	0.143812			13	1	37	76.7418	77.1
								2	0.135345			13	1	38	75.964	76.4
								2	0.125603			13	1	39	76.0818	75.5
								2	0.127562			13	1	40	76.385	76.2
								2	0.135134			13	1	41	76.9141	76.6
								2	0.14098			13	1	42	77.2882	77.2
								2	0.149274			13	1	43	77.4655	77.7
								2	0.148601			13	1	44	77.7462	77.6
								2	0.148848			13	1	45	78.2901	77.9
								2	0.141999			13	1	46	78.1923	78.6
								2	0.137346			13	1	47	77.9744	78.1
								2	0.139907			13	1	48	77.4226	77.8
								2	0.141384			13	1	49	76.8157	77.2
								2	0.145522			13	1	50	76.7392	76.6
								2	0.313022			14	1	1	52.2813	45
								2	0.250762			14	1	2	56.3677	52
								2	0.214318			14	1	3	60.9736	60
								2	0.20542			14	1	4	64.3044	65
								2	0.185754			14	1	5	67.7631	70
								2	0.16633			14	1	6	71.0315	71
								2	0.143259			14	1	7	74.6986	74.6
								2	0.115733			14	1	8	76.5836	79
								2	0.0930054			14	1	9	78.1443	79
								2	0.0671999			14	1	10	79.5008	81.8
								2	0.0426977			14	1	11	80.7186	81
								2	0.0134127			14	1	12	81.9427	81.8
								2	0.0161607			14	1	13	82.9075	83.1
								2	0.0397344			14	1	14	83.6118	84
								2	0.0595541			14	1	15	84.2295	84.7
								2	0.0750124			14	1	16	84.0554	84.84
								2	0.0942895			14	1	17	83.6127	83.2
								2	0.110102			14	1	18	83.0079	83
								2	0.12195			14	1	19	81.9338	82.5
								2	0.138178			14	1	20	80.6704	80.5
								2	0.146211			14	1	21	79.3119	79.6
								2	0.146248			14	1	22	78.4204	78
								2	0.151286			14	1	23	77.7826	77.2
								2	0.147694			14	1	24	77.2709	76.8
								2	0.140288			14	1	25	77.021	76.8
								2	0.145781			14	1	26	76.9259	76.8
								2	0.147398			14	1	27	77.3122	76.7
								2	0.142148			14	1	28	77.6881	77.8
								2	0.145286			14	1	29	78.0976	77.9
								2	0.150531			14	1	30	78.5487	78.7
								2	0.144801			14	1	31	78.6101	78.94
								2	0.143375			14	1	32	78.3181	78.8
								2	0.141673			14	1	33	78.3469	78.05
								2	0.144419			14	1	34	78.2142	78.33
								2	0.138628			14	1	35	78.0643	78.15
								2	0.14235			14	1	36	77.5105	77.89
								2	0.151635			14	1	37	76.7418	77.05
								2	0.144328			14	1	38	75.964	76
								2	0.150355			14	1	39	76.0818	75.85
								2	0.143332			14	1	40	76.385	76
								2	0.151925			14	1	41	76.9141	76.55
								2	0.145255			14	1	42	77.2882	77.5
								2	0.151592			14	1	43	77.4655	77.5
								2	0.148236			14	1	44	77.7462	77.58
								2	0.141788			14	1	45	78.2901	77.98
								2	0.15026			14	1	46	78.1923	78.7
								2	0.0770501			14	1	47	77.9744	78.1
								2	0.0812012			14	1	48	77.4226	77.75
								2	0.0973934			14	1	49	76.8157	77
								2	0.108958			14	1	50	76.7392	76.25
								3	0.140239			15	1	1	52.2813	50
								3	0.0936011			15	1	2	56.3677	55
								3	0.067327			15	1	3	60.9736	57
								3	0.0416614			15	1	4	64.3044	64
								3	0.0165212			15	1	5	67.7631	67
								3	0.0164316			15	1	6	71.0315	70
								3	0.0433783			15	1	7	74.6986	75
								3	0.0675803			15	1	8	76.5836	78
								3	0.0950298			15	1	9	78.1443	78
								3	0.131617			15	1	10	79.5008	78.5
								3	0.15706			15	1	11	80.7186	80.2
								3	0.191094			15	1	12	81.9427	81.1
								3	0.213312			15	1	13	82.9075	83
								3	0.238425			15	1	14	83.6118	83.4
								3	0.253149			15	1	15	84.2295	84.1
								3	0.278019			15	1	16	84.0554	84.7
								3	0.303459			15	1	17	83.6127	83.7
								3	0.327612			15	1	18	83.0079	82.9
								3	0.35034			15	1	19	81.9338	82.4
								3	0.362569			15	1	20	80.6704	80.5
								3	0.372291			15	1	21	79.3119	79.7
								3	0.388422			15	1	22	78.4204	77.8
								3	0.392445			15	1	23	77.7826	77.9
								3	0.395114			15	1	24	77.2709	77.2
								3	0.383682			15	1	25	77.021	76.7
								3	0.375493			15	1	26	76.9259	76.6
								3	0.353882			15	1	27	77.3122	76.7
								3	0.322284			15	1	28	77.6881	77.9
								3	0.284419			15	1	29	78.0976	78.1
								3	0.238284			15	1	30	78.5487	78.5
								3	0.171882			15	1	31	78.6101	78.9
								3	0.109072			15	1	32	78.3181	78.7
								3	0.0607424			15	1	33	78.3469	78.1
								3	0.0148899			15	1	34	78.2142	78.2
								3	0.032018			15	1	35	78.0643	78.1
								3	0.0672193			15	1	36	77.5105	77.9
								3	0.094866			15	1	37	76.7418	77.3
								3	0.117278			15	1	38	75.964	76.1
								3	0.127637			15	1	39	76.0818	75.5
								3	0.125012			15	1	40	76.385	76.2
								3	0.110363			15	1	41	76.9141	76.5
								3	0.0936217			15	1	42	77.2882	77.3
								3	0.0611081			15	1	43	77.4655	77.5
								3	0.0196003			15	1	44	77.7462	77.6
								3	0.0248959			15	1	45	78.2901	77.9
								3	0.0668361			15	1	46	78.1923	78.5
								3	0.107526			15	1	47	77.9744	78.1
								3	0.143522			15	1	48	77.4226	77.6
								3	0.173031			15	1	49	76.8157	77.1
								3	0.191599			15	1	50	76.7392	76.5
								3	0.0352027			16	1	1	52.2813	50
								3	0.0396558			16	1	2	56.3677	60
								3	0.123875			16	1	3	60.9736	60
								3	0.189401			16	1	4	64.3044	65
								3	0.263162			16	1	5	67.7631	65
								3	0.312421			16	1	6	71.0315	70
								3	0.33633			16	1	7	74.6986	75
								3	0.338763			16	1	8	76.5836	76
								3	0.329354			16	1	9	78.1443	80
								3	0.310475			16	1	10	79.5008	80
								3	0.289976			16	1	11	80.7186	82
								3	0.270273			16	1	12	81.9427	82
								3	0.245504			16	1	13	82.9075	82
								3	0.222123			16	1	14	83.6118	85
								3	0.192124			16	1	15	84.2295	85
								3	0.162166			16	1	16	84.0554	85
								3	0.132958			16	1	17	83.6127	85
								3	0.109093			16	1	18	83.0079	83
								3	0.0840704			16	1	19	81.9338	82.5
								3	0.0695276			16	1	20	80.6704	81
								3	0.0544804			16	1	21	79.3119	80
								3	0.0423314			16	1	22	78.4204	78.5
								3	0.0305183			16	1	23	77.7826	78
								3	0.0258701			16	1	24	77.2709	77
								3	0.0343155			16	1	25	77.021	76
								3	0.0467923			16	1	26	76.9259	77
								3	0.059955			16	1	27	77.3122	77
								3	0.0720922			16	1	28	77.6881	78
								3	0.0892123			16	1	29	78.0976	78
								3	0.108337			16	1	30	78.5487	78
								3	0.136134			16	1	31	78.6101	80
								3	0.157732			16	1	32	78.3181	79
								3	0.186029			16	1	33	78.3469	78
								3	0.209468			16	1	34	78.2142	78.5
								3	0.229268			16	1	35	78.0643	78.2
								3	0.240033			16	1	36	77.5105	78
								3	0.245941			16	1	37	76.7418	77
								3	0.241564			16	1	38	75.964	76.5
								3	0.233604			16	1	39	76.0818	76
								3	0.228382			16	1	40	76.385	76
								3	0.212127			16	1	41	76.9141	76.5
								3	0.197899			16	1	42	77.2882	77
								3	0.183627			16	1	43	77.4655	77.5
								3	0.173126			16	1	44	77.7462	77.5
								3	0.156991			16	1	45	78.2901	78
								3	0.140002			16	1	46	78.1923	78.5
								3	0.122963			16	1	47	77.9744	78
								3	0.105563			16	1	48	77.4226	78
								3	0.0896894			16	1	49	76.8157	77
								3	0.0748542			16	1	50	76.7392	77
								3	0.0273088			17	1	1	52.2813	60
								3	0.0517554			17	1	2	56.3677	55
								3	0.0373236			17	1	3	60.9736	60
								3	0.0178642			17	1	4	64.3044	65
								3	0.00136413			17	1	5	67.7631	68
								3	0.0149833			17	1	6	71.0315	70.3
								3	0.0362858			17	1	7	74.6986	75.32
								3	0.0575124			17	1	8	76.5836	76.9
								3	0.0825099			17	1	9	78.1443	78.3
								3	0.110864			17	1	10	79.5008	80
								3	0.1396			17	1	11	80.7186	80.9
								3	0.171725			17	1	12	81.9427	82
								3	0.204814			17	1	13	82.9075	83
								3	0.232172			17	1	14	83.6118	83.9
								3	0.248036			17	1	15	84.2295	84.2
								3	0.259083			17	1	16	84.0554	84.8
								3	0.266986			17	1	17	83.6127	83.5
								3	0.269334			17	1	18	83.0079	83.2
								3	0.271396			17	1	19	81.9338	82.4
								3	0.266027			17	1	20	80.6704	80
								3	0.259374			17	1	21	79.3119	79.3
								3	0.253114			17	1	22	78.4204	78
								3	0.249977			17	1	23	77.7826	77.5
								3	0.241995			17	1	24	77.2709	77
								3	0.229225			17	1	25	77.021	76.9
								3	0.225136			17	1	26	76.9259	77
								3	0.220075			17	1	27	77.3122	77
								3	0.215493			17	1	28	77.6881	77.7
								3	0.214192			17	1	29	78.0976	78
								3	0.214535			17	1	30	78.5487	78.6
								3	0.216237			17	1	31	78.6101	79
								3	0.214127			17	1	32	78.3181	78.6
								3	0.206496			17	1	33	78.3469	78
								3	0.191513			17	1	34	78.2142	78.35
								3	0.169618			17	1	35	78.0643	78.2
								3	0.146852			17	1	36	77.5105	78.06
								3	0.121819			17	1	37	76.7418	77.4
								3	0.108072			17	1	38	75.964	76
								3	0.105281			17	1	39	76.0818	75.1
								3	0.0375496			17	1	40	76.385	76.2
								3	0.0263916			17	1	41	76.9141	76.68
								3	0.0252079			17	1	42	77.2882	77.6
								3	0.0246003			17	1	43	77.4655	77.5
								3	0.0451478			17	1	44	77.7462	77.67
								3	0.0390219			17	1	45	78.2901	78
								3	0.0246976			17	1	46	78.1923	78.8
								3	0.000543252			17	1	47	77.9744	77.9
								3	0.0328744			17	1	48	77.4226	77.85
								3	0.0703103			17	1	49	76.8157	76.9
								3	0.103321			17	1	50	76.7392	76.2
								3	0.152494			18	1	1	52.2813	50
								3	0.0997011			18	1	2	56.3677	55
								3	0.0291877			18	1	3	60.9736	60
								3	0.0554424			18	1	4	64.3044	65
								3	0.111922			18	1	5	67.7631	70
								3	0.183709			18	1	6	71.0315	71
								3	0.245299			18	1	7	74.6986	75
								3	0.308343			18	1	8	76.5836	75
								3	0.363094			18	1	9	78.1443	79
								3	0.402622			18	1	10	79.5008	80
								3	0.439162			18	1	11	80.7186	81.3
								3	0.458748			18	1	12	81.9427	82.5
								3	0.4673			18	1	13	82.9075	83.7
								3	0.457333			18	1	14	83.6118	84.7
								3	0.434211			18	1	15	84.2295	85.3
								3	0.398804			18	1	16	84.0554	84.3
								3	0.358371			18	1	17	83.6127	83.5
								3	0.310675			18	1	18	83.0079	83.7
								3	0.260032			18	1	19	81.9338	83.3
								3	0.204835			18	1	20	80.6704	81.2
								3	0.145945			18	1	21	79.3119	80.2
								3	0.0817521			18	1	22	78.4204	78.1
								3	0.0249712			18	1	23	77.7826	77.5
								3	0.0238873			18	1	24	77.2709	77.4
								3	0.0574961			18	1	25	77.021	77
								3	0.072815			18	1	26	76.9259	77
								3	0.0775657			18	1	27	77.3122	77
								3	0.0788463			18	1	28	77.6881	78.4
								3	0.0661276			18	1	29	78.0976	78.6
								3	0.0392043			18	1	30	78.5487	78.9
								3	0.00402106			18	1	31	78.6101	79.1
								3	0.0620166			18	1	32	78.3181	78.2
								3	0.132696			18	1	33	78.3469	77.9
								3	0.207505			18	1	34	78.2142	78.2
								3	0.26964			18	1	35	78.0643	77.4
								3	0.320103			18	1	36	77.5105	77.3
								3	0.359619			18	1	37	76.7418	76.3
								3	0.372126			18	1	38	75.964	75.4
								3	0.365627			18	1	39	76.0818	75.5
								3	0.338836			18	1	40	76.385	75.4
								3	0.297871			18	1	41	76.9141	75.8
								3	0.246395			18	1	42	77.2882	77.1
								3	0.189071			18	1	43	77.4655	77.1
								3	0.132955			18	1	44	77.7462	76.7
								3	0.0727563			18	1	45	78.2901	77.7
								3	0.0269902			18	1	46	78.1923	78.5
								3	0.0100815			18	1	47	77.9744	77.3
								3	0.0225111			18	1	48	77.4226	77.7
								3	0.0175732			18	1	49	76.8157	76.6
								3	0.00214013			18	1	50	76.7392	75.6
								3	0.257886			19	1	1	58.5275	75
								3	0.230727			19	1	2	64.5478	65
								3	0.209458			19	1	3	68.644	70
								3	0.166565			19	1	4	71.2879	71
								3	0.121752			19	1	5	73.5372	73
								3	0.0789675			19	1	6	75.4967	75.79
								3	0.0330554			19	1	7	77.3196	77.35
								3	0.011278			19	1	8	78.8386	79.06
								3	0.0671268			19	1	9	79.9869	79.56
								3	0.117075			19	1	10	81.2617	80.99
								3	0.161754			19	1	11	82.5658	82.46
								3	0.199226			19	1	12	83.6844	83.82
								3	0.232422			19	1	13	84.8535	84.88
								3	0.26452			19	1	14	85.6231	86.05
								3	0.286461			19	1	15	86.1485	86.62
								3	0.300466			19	1	16	86.9162	86.65
								3	0.304612			19	1	17	87.491	87.57
								3	0.309461			19	1	18	87.6849	88.09
								3	0.299345			19	1	19	87.6108	87.85
								3	0.284338			19	1	20	86.9356	87.55
								3	0.270536			19	1	21	85.5387	86.2
								3	0.246955			19	1	22	84.1886	83.6
								3	0.216531			19	1	23	82.3808	82.79
								3	0.174704			19	1	24	80.2948	80.58
								3	0.127188			19	1	25	78.27	78.3
								3	0.0735143			19	1	26	76.212	76.3
								3	0.0220004			19	1	27	74.4416	74.03
								3	0.0179519			19	1	28	72.7774	72.8
								3	0.051256			19	1	29	71.1735	71.28
								3	0.0762906			19	1	30	69.9322	69.7
								3	0.0875876			19	1	31	68.981	68.8
								3	0.0767881			19	1	32	68.2846	68.08
								3	0.0608173			19	1	33	68.2654	67.78
								3	0.0248571			19	1	34	69.0553	68.45
								3	0.0212196			19	1	35	65.0226	69.99
								3	0.0787778			19	1	36	64.982	63
								3	0.130221			19	1	37	65.5734	65.2
								3	0.177846			19	1	38	66.0017	66.17
								3	0.2149			19	1	39	66.869	66.49
								3	0.246123			19	1	40	67.7733	68
								3	0.256517			19	1	41	69.3428	68.79
								3	0.254438			19	1	42	71.3349	71
								3	0.233466			19	1	43	72.9557	73.53
								3	0.212904			19	1	44	74.4146	73.8
								3	0.187494			19	1	45	75.6807	75.61
								3	0.14902			19	1	46	76.494	76.73
								3	0.110479			19	1	47	77.7361	77.29
								3	0.0810691			19	1	48	78.9276	78.74
								3	0.0657368			19	1	49	79.8434	80.03
								3	0.0531406			19	1	50	80.7133	80.59
								3	0.081183			20	1	1	58.5275	60
								3	0.0920909			20	1	2	64.5478	65
								3	0.0858833			20	1	3	68.644	68
								3	0.0833614			20	1	4	71.2879	72
								3	0.0745554			20	1	5	73.5372	75
								3	0.0686353			20	1	6	75.4967	75
								3	0.0618501			20	1	7	77.3196	77
								3	0.0482244			20	1	8	78.8386	79
								3	0.0331061			20	1	9	79.9869	80
								3	0.0228226			20	1	10	81.2617	81
								3	0.00705991			20	1	11	82.5658	83
								3	0.0291034			20	1	12	83.6844	84
								3	0.0393463			20	1	13	84.8535	85
								3	0.052868			20	1	14	85.6231	86
								3	0.0765007			20	1	15	86.1485	86
								3	0.0951706			20	1	16	86.9162	87
								3	0.112243			20	1	17	87.491	87.5
								3	0.133606			20	1	18	87.6849	88
								3	0.150322			20	1	19	87.6108	88.5
								3	0.167235			20	1	20	86.9356	88
								3	0.181151			20	1	21	85.5387	86
								3	0.198625			20	1	22	84.1886	84.5
								3	0.206566			20	1	23	82.3808	83
								3	0.2203			20	1	24	80.2948	80
								3	0.229801			20	1	25	78.27	78
								3	0.261917			20	1	26	76.212	76.2
								3	0.272478			20	1	27	74.4416	74.2
								3	0.279286			20	1	28	72.7774	73
								3	0.285638			20	1	29	71.1735	71.2
								3	0.279049			20	1	30	69.9322	69.7
								3	0.266873			20	1	31	68.981	68.5
								3	0.323678			20	1	32	68.2846	68
								3	0.309454			20	1	33	68.2654	67.5
								3	0.290142			20	1	34	69.0553	68
								3	0.276771			20	1	35	65.0226	38
								3	0.271599			20	1	36	64.982	64
								3	0.252748			20	1	37	65.5734	65
								3	0.234814			20	1	38	66.0017	66
								3	0.222414			20	1	39	66.869	66
								3	0.203009			20	1	40	67.7733	67.5
								3	0.192429			20	1	41	69.3428	68.7
								3	0.18476			20	1	42	71.3349	71.2
								3	0.175508			20	1	43	72.9557	73.3
								3	0.158416			20	1	44	74.4146	74.5
								3	0.148711			20	1	45	75.6807	76
								3	0.136091			20	1	46	76.494	77
								3	0.129366			20	1	47	77.7361	77.5
								3	0.12566			20	1	48	78.9276	78.2
								3	0.124055			20	1	49	79.8434	80
								3	0.121398			20	1	50	80.7133	81
								3	0.111988			21	1	1	58.5275	50
								3	0.0474389			21	1	2	64.5478	56
								3	0.0048176			21	1	3	68.644	70
								3	0.0656558			21	1	4	71.2879	70
								3	0.130081			21	1	5	73.5372	73
								3	0.182065			21	1	6	75.4967	75
								3	0.232905			21	1	7	77.3196	77
								3	0.276908			21	1	8	78.8386	78.5
								3	0.317128			21	1	9	79.9869	79.6
								3	0.34191			21	1	10	81.2617	80.9
								3	0.365988			21	1	11	82.5658	82.5
								3	0.377007			21	1	12	83.6844	83.79
								3	0.383207			21	1	13	84.8535	84.75
								3	0.389411			21	1	14	85.6231	85.95
								3	0.386087			21	1	15	86.1485	86.55
								3	0.36088			21	1	16	86.9162	86.85
								3	0.324517			21	1	17	87.491	87.6
								3	0.284438			21	1	18	87.6849	88.19
								3	0.234294			21	1	19	87.6108	88
								3	0.202083			21	1	20	86.9356	87.65
								3	0.165381			21	1	21	85.5387	86.9
								3	0.121041			21	1	22	84.1886	84.5
								3	0.0763582			21	1	23	82.3808	82.75
								3	0.0467815			21	1	24	80.2948	80.5
								3	0.0288318			21	1	25	78.27	78.15
								3	0.0173755			21	1	26	76.212	76.17
								3	0.0231748			21	1	27	74.4416	74.15
								3	0.0370653			21	1	28	72.7774	72.75
								3	0.0549794			21	1	29	71.1735	71.15
								3	0.0789315			21	1	30	69.9322	69.8
								3	0.10049			21	1	31	68.981	69.05
								3	0.12725			21	1	32	68.2846	68.05
								3	0.157362			21	1	33	68.2654	67.65
								3	0.192644			21	1	34	69.0553	68.35
								3	0.20078			21	1	35	65.0226	70.35
								3	0.225764			21	1	36	64.982	68.55
								3	0.233702			21	1	37	65.5734	64.99
								3	0.237727			21	1	38	66.0017	66
								3	0.236149			21	1	39	66.869	66.55
								3	0.2302			21	1	40	67.7733	67.55
								3	0.223851			21	1	41	69.3428	68.85
								3	0.213347			21	1	42	71.3349	70.85
								3	0.202212			21	1	43	72.9557	73.35
								3	0.18714			21	1	44	74.4146	74.65
								3	0.170503			21	1	45	75.6807	75.85
								3	0.153991			21	1	46	76.494	76.75
								3	0.133411			21	1	47	77.7361	77.13
								3	0.108459			21	1	48	78.9276	78.75
								3	0.174498			21	1	49	79.8434	80
								3	0.204014			21	1	50	80.7133	80.85
												22	1	1	58.5275	50
												22	1	2	64.5478	70
												22	1	3	68.644	70
												22	1	4	71.2879	70
												22	1	5	73.5372	73
												22	1	6	75.4967	75
												22	1	7	77.3196	77
												22	1	8	78.8386	79
												22	1	9	79.9869	80
												22	1	10	81.2617	81
												22	1	11	82.5658	82
												22	1	12	83.6844	84
												22	1	13	84.8535	85
												22	1	14	85.6231	86
												22	1	15	86.1485	87
												22	1	16	86.9162	87
												22	1	17	87.491	87
												22	1	18	87.6849	87.9
												22	1	19	87.6108	88
												22	1	20	86.9356	87.5
												22	1	21	85.5387	86
												22	1	22	84.1886	84.2
												22	1	23	82.3808	83
												22	1	24	80.2948	80.8
												22	1	25	78.27	78.5
												22	1	26	76.212	76.8
												22	1	27	74.4416	74
												22	1	28	72.7774	72.8
												22	1	29	71.1735	71.5
												22	1	30	69.9322	69.8
												22	1	31	68.981	68.5
												22	1	32	68.2846	68.1
												22	1	33	68.2654	68.9
												22	1	34	69.0553	68.5
												22	1	35	65.0226	70
												22	1	36	64.982	63
												22	1	37	65.5734	65.5
												22	1	38	66.0017	66.2
												22	1	39	66.869	66.9
												22	1	40	67.7733	66.8
												22	1	41	69.3428	68.6
												22	1	42	71.3349	70.6
												22	1	43	72.9557	73
												22	1	44	74.4146	74.5
												22	1	45	75.6807	75.8
												22	1	46	76.494	76.9
												22	1	47	77.7361	77
												22	1	48	78.9276	78.9
												22	1	49	79.8434	80.1
												22	1	50	80.7133	80.5
												23	1	1	58.5275	30
												23	1	2	64.5478	65.19
												23	1	3	68.644	62.15
												23	1	4	71.2879	73.33
												23	1	5	73.5372	73.33
												23	1	6	75.4967	73.89
												23	1	7	77.3196	77.59
												23	1	8	78.8386	77.59
												23	1	9	79.9869	79.99
												23	1	10	81.2617	81.99
												23	1	11	82.5658	82.26
												23	1	12	83.6844	83.61
												23	1	13	84.8535	84.74
												23	1	14	85.6231	85.85
												23	1	15	86.1485	86.67
												23	1	16	86.9162	87.03
												23	1	17	87.491	87.98
												23	1	18	87.6849	88.13
												23	1	19	87.6108	87.98
												23	1	20	86.9356	87.59
												23	1	21	85.5387	86.55
												23	1	22	84.1886	84.21
												23	1	23	82.3808	82.64
												23	1	24	80.2948	80.17
												23	1	25	78.27	78.56
												23	1	26	76.212	76.66
												23	1	27	74.4416	74.25
												23	1	28	72.7774	72.33
												23	1	29	71.1735	71.71
												23	1	30	69.9322	70.07
												23	1	31	68.981	68.88
												23	1	32	68.2846	68.08
												23	1	33	68.2654	67.76
												23	1	34	69.0553	68.2
												23	1	35	65.0226	70.07
												23	1	36	64.982	60
												23	1	37	65.5734	64.64
												23	1	38	66.0017	64.98
												23	1	39	66.869	66.66
												23	1	40	67.7733	66.9
												23	1	41	69.3428	68.88
												23	1	42	71.3349	70.77
												23	1	43	72.9557	73.33
												23	1	44	74.4146	73.33
												23	1	45	75.6807	76.67
												23	1	46	76.494	76.67
												23	1	47	77.7361	77.77
												23	1	48	78.9276	78.87
												23	1	49	79.8434	79.97
												23	1	50	80.7133	80.08
												24	1	1	58.5275	80
												24	1	2	64.5478	60
												24	1	3	68.644	69
												24	1	4	71.2879	72
												24	1	5	73.5372	74
												24	1	6	75.4967	75
												24	1	7	77.3196	77
												24	1	8	78.8386	79.05
												24	1	9	79.9869	80.15
												24	1	10	81.2617	80.7
												24	1	11	82.5658	82.65
												24	1	12	83.6844	84
												24	1	13	84.8535	84.9
												24	1	14	85.6231	86
												24	1	15	86.1485	86.2
												24	1	16	86.9162	87.05
												24	1	17	87.491	87.9
												24	1	18	87.6849	88.2
												24	1	19	87.6108	88
												24	1	20	86.9356	87.5
												24	1	21	85.5387	86
												24	1	22	84.1886	83.8
												24	1	23	82.3808	82.8
												24	1	24	80.2948	80.5
												24	1	25	78.27	78
												24	1	26	76.212	76
												24	1	27	74.4416	74.5
												24	1	28	72.7774	72.5
												24	1	29	71.1735	71.5
												24	1	30	69.9322	69.7
												24	1	31	68.981	68.6
												24	1	32	68.2846	68
												24	1	33	68.2654	67.6
												24	1	34	69.0553	69
												24	1	35	65.0226	70.25
												24	1	36	64.982	68
												24	1	37	65.5734	65
												24	1	38	66.0017	64.8
												24	1	39	66.869	66.5
												24	1	40	67.7733	67.3
												24	1	41	69.3428	68.6
												24	1	42	71.3349	70.9
												24	1	43	72.9557	73.2
												24	1	44	74.4146	74.5
												24	1	45	75.6807	76
												24	1	46	76.494	76.3
												24	1	47	77.7361	77
												24	1	48	78.9276	78.5
												24	1	49	79.8434	80
												24	1	50	80.7133	81
												25	1	1	43.6577	50
												25	1	2	47.7436	50
												25	1	3	50.3218	51
												25	1	4	52.5889	52
												25	1	5	54.38	55
												25	1	6	56.0335	57
												25	1	7	58.1676	57
												25	1	8	60.3519	59.6
												25	1	9	62.9757	62.5
												25	1	10	65.7018	64.78
												25	1	11	68.459	67.5
												25	1	12	71.2229	70.5
												25	1	13	73.866	74.66
												25	1	14	76.1793	75.5
												25	1	15	78.1887	78.66
												25	1	16	80.2007	80.66
												25	1	17	81.7675	83.66
												25	1	18	83.0258	83.45
												25	1	19	83.6593	84.98
												25	1	20	83.6641	84.23
												25	1	21	83.3116	84
												25	1	22	82.5475	83.12
												25	1	23	81.3261	81.88
												25	1	24	80.4211	80.11
												25	1	25	79.5138	79.33
												25	1	26	78.5541	78.44
												25	1	27	77.8725	77.46
												25	1	28	77.0295	76.67
												25	1	29	75.1744	76.22
												25	1	30	73.971	74.1
												25	1	31	73.5185	73.02
												25	1	32	73.4348	73.08
												25	1	33	73.2924	73.22
												25	1	34	73.571	73.12
												25	1	35	74.0996	73.88
												25	1	36	74.5205	74.66
												25	1	37	74.8554	74.89
												25	1	38	75.088	75.11
												25	1	39	75.2342	75.31
												25	1	40	75.3301	75.45
												25	1	41	75.1108	75.46
												25	1	42	74.4301	74.95
												25	1	43	73.7622	73.99
												25	1	44	73.2731	73.12
												25	1	45	72.6624	72.86
												25	1	46	72.6696	72.03
												25	1	47	72.5071	72.89
												25	1	48	72.5249	72.5
												25	1	49	72.7363	72.51
												25	1	50	72.9055	72.74
												26	1	1	43.6577	50
												26	1	2	47.7436	45
												26	1	3	50.3218	50
												26	1	4	52.5889	51
												26	1	5	54.38	54
												26	1	6	56.0335	56
												26	1	7	58.1676	57.5
												26	1	8	60.3519	60
												26	1	9	62.9757	62.2
												26	1	10	65.7018	65.2
												26	1	11	68.459	68.2
												26	1	12	71.2229	71.2
												26	1	13	73.866	74
												26	1	14	76.1793	76.4
												26	1	15	78.1887	78.8
												26	1	16	80.2007	80.5
												26	1	17	81.7675	82.2
												26	1	18	83.0258	83.2
												26	1	19	83.6593	84.2
												26	1	20	83.6641	83.9
												26	1	21	83.3116	83.66
												26	1	22	82.5475	83
												26	1	23	81.3261	81.5
												26	1	24	80.4211	79.8
												26	1	25	79.5138	79.6
												26	1	26	78.5541	78.8
												26	1	27	77.8725	77.55
												26	1	28	77.0295	77
												26	1	29	75.1744	76.25
												26	1	30	73.971	73.5
												26	1	31	73.5185	72.7
												26	1	32	73.4348	73
												26	1	33	73.2924	73.4
												26	1	34	73.571	73.2
												26	1	35	74.0996	73.8
												26	1	36	74.5205	74.8
												26	1	37	74.8554	75
												26	1	38	75.088	75.05
												26	1	39	75.2342	75.35
												26	1	40	75.3301	75.37
												26	1	41	75.1108	75.41
												26	1	42	74.4301	74.98
												26	1	43	73.7622	73.6
												26	1	44	73.2731	73
												26	1	45	72.6624	72.8
												26	1	46	72.6696	72
												26	1	47	72.5071	72.8
												26	1	48	72.5249	72.4
												26	1	49	72.7363	72.54
												26	1	50	72.9055	72.95
												27	1	1	43.6577	50
												27	1	2	47.7436	45
												27	1	3	50.3218	48
												27	1	4	52.5889	52
												27	1	5	54.38	53.5
												27	1	6	56.0335	55.5
												27	1	7	58.1676	57.3
												27	1	8	60.3519	59.5
												27	1	9	62.9757	62
												27	1	10	65.7018	66
												27	1	11	68.459	68.8
												27	1	12	71.2229	71.1
												27	1	13	73.866	74
												27	1	14	76.1793	76.4
												27	1	15	78.1887	78.5
												27	1	16	80.2007	80.1
												27	1	17	81.7675	82.2
												27	1	18	83.0258	83
												27	1	19	83.6593	84.1
												27	1	20	83.6641	84
												27	1	21	83.3116	83.6
												27	1	22	82.5475	82.9
												27	1	23	81.3261	81.9
												27	1	24	80.4211	79.5
												27	1	25	79.5138	79.5
												27	1	26	78.5541	78.6
												27	1	27	77.8725	77.5
												27	1	28	77.0295	77
												27	1	29	75.1744	76.4
												27	1	30	73.971	74
												27	1	31	73.5185	72.9
												27	1	32	73.4348	73.5
												27	1	33	73.2924	73.5
												27	1	34	73.571	73.15
												27	1	35	74.0996	73.8
												27	1	36	74.5205	74.8
												27	1	37	74.8554	75
												27	1	38	75.088	75
												27	1	39	75.2342	75.35
												27	1	40	75.3301	75.4
												27	1	41	75.1108	75.45
												27	1	42	74.4301	74.75
												27	1	43	73.7622	73.8
												27	1	44	73.2731	73
												27	1	45	72.6624	73
												27	1	46	72.6696	71.9
												27	1	47	72.5071	73.1
												27	1	48	72.5249	72.45
												27	1	49	72.7363	72.55
												27	1	50	72.9055	72.9
												28	1	1	43.6577	4
												28	1	2	47.7436	50
												28	1	3	50.3218	50
												28	1	4	52.5889	55
												28	1	5	54.38	53
												28	1	6	56.0335	54
												28	1	7	58.1676	57.6
												28	1	8	60.3519	60
												28	1	9	62.9757	61.8
												28	1	10	65.7018	66.3
												28	1	11	68.459	68.3
												28	1	12	71.2229	71.2
												28	1	13	73.866	73.8
												28	1	14	76.1793	76
												28	1	15	78.1887	75.5
												28	1	16	80.2007	80
												28	1	17	81.7675	81.8
												28	1	18	83.0258	83.5
												28	1	19	83.6593	84.8
												28	1	20	83.6641	83.6
												28	1	21	83.3116	84
												28	1	22	82.5475	82.8
												28	1	23	81.3261	82.8
												28	1	24	80.4211	80.8
												28	1	25	79.5138	80
												28	1	26	78.5541	78.4
												28	1	27	77.8725	77.6
												28	1	28	77.0295	77.4
												28	1	29	75.1744	76
												28	1	30	73.971	74
												28	1	31	73.5185	74
												28	1	32	73.4348	74
												28	1	33	73.2924	74
												28	1	34	73.571	72.8
												28	1	35	74.0996	74.2
												28	1	36	74.5205	74.5
												28	1	37	74.8554	74.8
												28	1	38	75.088	75.34
												28	1	39	75.2342	75.45
												28	1	40	75.3301	75.3
												28	1	41	75.1108	75.3
												28	1	42	74.4301	74
												28	1	43	73.7622	73.2
												28	1	44	73.2731	73.1
												28	1	45	72.6624	72.8
												28	1	46	72.6696	72.1
												28	1	47	72.5071	72.8
												28	1	48	72.5249	72.5
												28	1	49	72.7363	72.5
												28	1	50	72.9055	72.8
												29	1	1	43.6577	50
												29	1	2	47.7436	43.66
												29	1	3	50.3218	49
												29	1	4	52.5889	52
												29	1	5	54.38	53
												29	1	6	56.0335	55
												29	1	7	58.1676	57.5
												29	1	8	60.3519	60.17
												29	1	9	62.9757	62.35
												29	1	10	65.7018	64.98
												29	1	11	68.459	67.7
												29	1	12	71.2229	70.46
												29	1	13	73.866	73.22
												29	1	14	76.1793	76.22
												29	1	15	78.1887	79.22
												29	1	16	80.2007	81.88
												29	1	17	81.7675	82.2
												29	1	18	83.0258	83
												29	1	19	83.6593	85.03
												29	1	20	83.6641	85
												29	1	21	83.3116	84
												29	1	22	82.5475	83
												29	1	23	81.3261	82.55
												29	1	24	80.4211	81.33
												29	1	25	79.5138	80.42
												29	1	26	78.5541	79.51
												29	1	27	77.8725	78.55
												29	1	28	77.0295	77.87
												29	1	29	75.1744	76.55
												29	1	30	73.971	73
												29	1	31	73.5185	73
												29	1	32	73.4348	73
												29	1	33	73.2924	73.43
												29	1	34	73.571	73.29
												29	1	35	74.0996	73.57
												29	1	36	74.5205	74.1
												29	1	37	74.8554	74.52
												29	1	38	75.088	75
												29	1	39	75.2342	75.09
												29	1	40	75.3301	75.23
												29	1	41	75.1108	75.33
												29	1	42	74.4301	75.11
												29	1	43	73.7622	74.43
												29	1	44	73.2731	73
												29	1	45	72.6624	73
												29	1	46	72.6696	72.11
												29	1	47	72.5071	72.5
												29	1	48	72.5249	72.5
												29	1	49	72.7363	72.52
												29	1	50	72.9055	73
												30	1	1	43.6577	50
												30	1	2	47.7436	46.83
												30	1	3	50.3218	47.28
												30	1	4	52.5889	49
												30	1	5	54.38	51
												30	1	6	56.0335	55.2
												30	1	7	58.1676	57.2
												30	1	8	60.3519	60
												30	1	9	62.9757	62.45
												30	1	10	65.7018	65.5
												30	1	11	68.459	68.5
												30	1	12	71.2229	71.2
												30	1	13	73.866	73.98
												30	1	14	76.1793	76.74
												30	1	15	78.1887	78.18
												30	1	16	80.2007	79.89
												30	1	17	81.7675	82.1
												30	1	18	83.0258	83.37
												30	1	19	83.6593	84.13
												30	1	20	83.6641	84
												30	1	21	83.3116	83.2
												30	1	22	82.5475	82.5
												30	1	23	81.3261	81.2
												30	1	24	80.4211	79.83
												30	1	25	79.5138	80
												30	1	26	78.5541	78.6
												30	1	27	77.8725	77.5
												30	1	28	77.0295	77.3
												30	1	29	75.1744	72.3
												30	1	30	73.971	72.96
												30	1	31	73.5185	73
												30	1	32	73.4348	73.2
												30	1	33	73.2924	73.43
												30	1	34	73.571	73.25
												30	1	35	74.0996	74
												30	1	36	74.5205	75.2
												30	1	37	74.8554	74.95
												30	1	38	75.088	75.1
												30	1	39	75.2342	75.2
												30	1	40	75.3301	75.32
												30	1	41	75.1108	75.41
												30	1	42	74.4301	74.98
												30	1	43	73.7622	73.5
												30	1	44	73.2731	73.2
												30	1	45	72.6624	72.97
												30	1	46	72.6696	72.15
												30	1	47	72.5071	72.87
												30	1	48	72.5249	72.6
												30	1	49	72.7363	72.42
												30	1	50	72.9055	73
												31	1	1	63.2607	50
												31	1	2	69.9654	70
												31	1	3	71.966	68
												31	1	4	72.9724	70
												31	1	5	73.9714	71
												31	1	6	73.9366	72
												31	1	7	74.0996	72
												31	1	8	74.2248	73
												31	1	9	74.5863	73
												31	1	10	74.6824	74
												31	1	11	74.745	74
												31	1	12	74.6108	74
												31	1	13	74.5502	74
												31	1	14	74.8876	74
												31	1	15	75.1752	75
												31	1	16	74.9692	75
												31	1	17	74.7706	75
												31	1	18	74.7739	74
												31	1	19	74.6008	74
												31	1	20	74.7313	74
												31	1	21	74.5131	75
												31	1	22	74.4359	74
												31	1	23	74.4971	75
												31	1	24	74.394	75
												31	1	25	74.5183	74
												31	1	26	74.5213	75
												31	1	27	74.8082	75
												31	1	28	74.6664	75
												31	1	29	75.1746	75
												31	1	30	74.7828	75.1
												31	1	31	74.4502	74.6
												31	1	32	75.0039	74.5
												31	1	33	74.8496	75.2
												31	1	34	74.5935	74.6
												31	1	35	74.7559	74.8
												31	1	36	74.4918	75
												31	1	37	75.153	74.6
												31	1	38	75.0093	75
												31	1	39	75.3062	74.8
												31	1	40	75.7892	75.2
												31	1	41	75.4698	75.5
												31	1	42	75.6205	75.3
												31	1	43	75.2229	75.4
												31	1	44	75.6716	75
												31	1	45	75.4215	75.4
												31	1	46	75.2926	75.3
												31	1	47	75.3468	75.4
												31	1	48	75.3403	75.5
												31	1	49	74.9648	75.4
												31	1	50	74.9643	74.8
												32	1	1	63.2607	58
												32	1	2	69.9654	78
												32	1	3	71.966	75
												32	1	4	72.9724	75
												32	1	5	73.9714	74
												32	1	6	73.9366	74.5
												32	1	7	74.0996	74
												32	1	8	74.2248	74
												32	1	9	74.5863	74.5
												32	1	10	74.6824	74.55
												32	1	11	74.745	74.62
												32	1	12	74.6108	74.73
												32	1	13	74.5502	74.45
												32	1	14	74.8876	74.45
												32	1	15	75.1752	74.82
												32	1	16	74.9692	75.2
												32	1	17	74.7706	75
												32	1	18	74.7739	74.79
												32	1	19	74.6008	74.77
												32	1	20	74.7313	74.63
												32	1	21	74.5131	74.7
												32	1	22	74.4359	74.6
												32	1	23	74.4971	74.4
												32	1	24	74.394	74.48
												32	1	25	74.5183	74.45
												32	1	26	74.5213	74.56
												32	1	27	74.8082	74.57
												32	1	28	74.6664	74.87
												32	1	29	75.1746	74.69
												32	1	30	74.7828	75.25
												32	1	31	74.4502	75
												32	1	32	75.0039	74.8
												32	1	33	74.8496	74.8
												32	1	34	74.5935	74.8
												32	1	35	74.7559	74.7
												32	1	36	74.4918	74.9
												32	1	37	75.153	74.7
												32	1	38	75.0093	74.85
												32	1	39	75.3062	74.9
												32	1	40	75.7892	75
												32	1	41	75.4698	75.5
												32	1	42	75.6205	75.4
												32	1	43	75.2229	75.5
												32	1	44	75.6716	75.3
												32	1	45	75.4215	75.52
												32	1	46	75.2926	75.41
												32	1	47	75.3468	75.35
												32	1	48	75.3403	75.38
												32	1	49	74.9648	75.3
												32	1	50	74.9643	74.9
												33	1	1	63.2607	66
												33	1	2	69.9654	61
												33	1	3	71.966	72
												33	1	4	72.9724	69
												33	1	5	73.9714	74
												33	1	6	73.9366	72
												33	1	7	74.0996	75
												33	1	8	74.2248	73.5
												33	1	9	74.5863	74.9
												33	1	10	74.6824	74.1
												33	1	11	74.745	74.8
												33	1	12	74.6108	74.7
												33	1	13	74.5502	74.55
												33	1	14	74.8876	74.55
												33	1	15	75.1752	75.1
												33	1	16	74.9692	75.25
												33	1	17	74.7706	74.77
												33	1	18	74.7739	74.67
												33	1	19	74.6008	74.73
												33	1	20	74.7313	74.55
												33	1	21	74.5131	74.89
												33	1	22	74.4359	74.4
												33	1	23	74.4971	74.46
												33	1	24	74.394	74.55
												33	1	25	74.5183	74.35
												33	1	26	74.5213	74.56
												33	1	27	74.8082	74.48
												33	1	28	74.6664	74.91
												33	1	29	75.1746	74.6
												33	1	30	74.7828	75.23
												33	1	31	74.4502	74.7
												33	1	32	75.0039	74.3
												33	1	33	74.8496	75.15
												33	1	34	74.5935	74.75
												33	1	35	74.7559	74.55
												33	1	36	74.4918	74.8
												33	1	37	75.153	74.4
												33	1	38	75.0093	75.3
												33	1	39	75.3062	74.95
												33	1	40	75.7892	75.4
												33	1	41	75.4698	75.8
												33	1	42	75.6205	75.4
												33	1	43	75.2229	75.7
												33	1	44	75.6716	75.15
												33	1	45	75.4215	75.7
												33	1	46	75.2926	75.35
												33	1	47	75.3468	75.27
												33	1	48	75.3403	75.4
												33	1	49	74.9648	75.31
												33	1	50	74.9643	74.95
												34	1	1	63.2607	36
												34	1	2	69.9654	65
												34	1	3	71.966	70
												34	1	4	72.9724	74
												34	1	5	73.9714	71
												34	1	6	73.9366	73
												34	1	7	74.0996	74
												34	1	8	74.2248	75
												34	1	9	74.5863	74.5
												34	1	10	74.6824	73.8
												34	1	11	74.745	74.8
												34	1	12	74.6108	74.2
												34	1	13	74.5502	74.4
												34	1	14	74.8876	74.2
												34	1	15	75.1752	74.8
												34	1	16	74.9692	75.1
												34	1	17	74.7706	75
												34	1	18	74.7739	74.9
												34	1	19	74.6008	74.8
												34	1	20	74.7313	74.6
												34	1	21	74.5131	74.85
												34	1	22	74.4359	74.6
												34	1	23	74.4971	74.56
												34	1	24	74.394	74.68
												34	1	25	74.5183	74.5
												34	1	26	74.5213	74.6
												34	1	27	74.8082	74.52
												34	1	28	74.6664	74.78
												34	1	29	75.1746	74.48
												34	1	30	74.7828	75
												34	1	31	74.4502	74.26
												34	1	32	75.0039	74.28
												34	1	33	74.8496	75.8
												34	1	34	74.5935	74.46
												34	1	35	74.7559	74.48
												34	1	36	74.4918	74.48
												34	1	37	75.153	74.52
												34	1	38	75.0093	75.48
												34	1	39	75.3062	74.8
												34	1	40	75.7892	75.48
												34	1	41	75.4698	75.5
												34	1	42	75.6205	75.28
												34	1	43	75.2229	75.5
												34	1	44	75.6716	75.1
												34	1	45	75.4215	75.48
												34	1	46	75.2926	75.28
												34	1	47	75.3468	75.18
												34	1	48	75.3403	75.4
												34	1	49	74.9648	75.28
												34	1	50	74.9643	74.8
												35	1	1	63.2607	70
												35	1	2	69.9654	70
												35	1	3	71.966	70
												35	1	4	72.9724	72
												35	1	5	73.9714	74
												35	1	6	73.9366	75
												35	1	7	74.0996	75
												35	1	8	74.2248	75
												35	1	9	74.5863	75
												35	1	10	74.6824	75
												35	1	11	74.745	75
												35	1	12	74.6108	75
												35	1	13	74.5502	75
												35	1	14	74.8876	74.5
												35	1	15	75.1752	75
												35	1	16	74.9692	75.5
												35	1	17	74.7706	75
												35	1	18	74.7739	75
												35	1	19	74.6008	75
												35	1	20	74.7313	74.5
												35	1	21	74.5131	75
												35	1	22	74.4359	75
												35	1	23	74.4971	74.5
												35	1	24	74.394	74.5
												35	1	25	74.5183	74.5
												35	1	26	74.5213	74.6
												35	1	27	74.8082	74.5
												35	1	28	74.6664	74.9
												35	1	29	75.1746	74.6
												35	1	30	74.7828	75
												35	1	31	74.4502	74.9
												35	1	32	75.0039	74.5
												35	1	33	74.8496	74.8
												35	1	34	74.5935	74.8
												35	1	35	74.7559	74.7
												35	1	36	74.4918	74.8
												35	1	37	75.153	74.4
												35	1	38	75.0093	75
												35	1	39	75.3062	75
												35	1	40	75.7892	75.3
												35	1	41	75.4698	75.9
												35	1	42	75.6205	75.5
												35	1	43	75.2229	75.7
												35	1	44	75.6716	75.3
												35	1	45	75.4215	75.5
												35	1	46	75.2926	75.5
												35	1	47	75.3468	75.4
												35	1	48	75.3403	75.4
												35	1	49	74.9648	75.4
												35	1	50	74.9643	75.2
												36	1	1	63.2607	95
												36	1	2	69.9654	71
												36	1	3	71.966	76
												36	1	4	72.9724	76
												36	1	5	73.9714	76
												36	1	6	73.9366	76
												36	1	7	74.0996	76
												36	1	8	74.2248	75
												36	1	9	74.5863	75
												36	1	10	74.6824	76
												36	1	11	74.745	75
												36	1	12	74.6108	75
												36	1	13	74.5502	75
												36	1	14	74.8876	75
												36	1	15	75.1752	75
												36	1	16	74.9692	76
												36	1	17	74.7706	75
												36	1	18	74.7739	75
												36	1	19	74.6008	75
												36	1	20	74.7313	75
												36	1	21	74.5131	75
												36	1	22	74.4359	75
												36	1	23	74.4971	75
												36	1	24	74.394	75
												36	1	25	74.5183	74
												36	1	26	74.5213	74
												36	1	27	74.8082	75
												36	1	28	74.6664	75
												36	1	29	75.1746	75
												36	1	30	74.7828	75
												36	1	31	74.4502	75
												36	1	32	75.0039	75
												36	1	33	74.8496	75
												36	1	34	74.5935	75
												36	1	35	74.7559	75
												36	1	36	74.4918	75
												36	1	37	75.153	75
												36	1	38	75.0093	75
												36	1	39	75.3062	75
												36	1	40	75.7892	75.2
												36	1	41	75.4698	75.6
												36	1	42	75.6205	75.5
												36	1	43	75.2229	75.6
												36	1	44	75.6716	75.4
												36	1	45	75.4215	75.5
												36	1	46	75.2926	75.5
												36	1	47	75.3468	75.45
												36	1	48	75.3403	75.4
												36	1	49	74.9648	75.38
												36	1	50	74.9643	75.1
												37	1	1	57.3235	63
												37	1	2	62.4023	70
												37	1	3	65.8735	70
												37	1	4	68.1769	70
												37	1	5	71.3186	71
												37	1	6	73.6448	73.5
												37	1	7	76.0957	75.5
												37	1	8	78.9357	79.5
												37	1	9	80.7889	80.9
												37	1	10	82.466	81.7
												37	1	11	84.2243	84.5
												37	1	12	85.5146	85.9
												37	1	13	86.5965	87.1
												37	1	14	87.5569	88
												37	1	15	88.0173	88.43
												37	1	16	88.0433	89.34
												37	1	17	87.8474	88.07
												37	1	18	87.0406	87.32
												37	1	19	86.1794	86.95
												37	1	20	84.755	85.32
												37	1	21	82.9014	83.12
												37	1	22	81.1645	81
												37	1	23	79.3575	79.49
												37	1	24	78.0997	78.58
												37	1	25	76.9117	76.95
												37	1	26	75.2878	75.78
												37	1	27	73.8096	73.72
												37	1	28	72.8752	72.53
												37	1	29	72.2232	71.93
												37	1	30	71.6096	71.91
												37	1	31	70.9406	70.24
												37	1	32	70.3938	70.36
												37	1	33	69.8788	69.58
												37	1	34	70.0943	69.31
												37	1	35	70.7877	71.12
												37	1	36	71.189	71.08
												37	1	37	71.6089	71.92
												37	1	38	72.6289	72.48
												37	1	39	73.8044	73.72
												37	1	40	74.8253	74.09
												37	1	41	75.8784	75.99
												37	1	42	77.4493	76.96
												37	1	43	79.0472	79.24
												37	1	44	80.4031	80.62
												37	1	45	81.1247	81.73
												37	1	46	82.1789	81.82
												37	1	47	82.9473	83.21
												37	1	48	82.8933	83.74
												37	1	49	82.1965	83.01
												37	1	50	81.797	81.52
												38	1	1	57.3235	25
												38	1	2	62.4023	60
												38	1	3	65.8735	66
												38	1	4	68.1769	67.12
												38	1	5	71.3186	70.11
												38	1	6	73.6448	74.19
												38	1	7	76.0957	75.11
												38	1	8	78.9357	78.86
												38	1	9	80.7889	80.57
												38	1	10	82.466	82.79
												38	1	11	84.2243	84.88
												38	1	12	85.5146	86.06
												38	1	13	86.5965	87.26
												38	1	14	87.5569	87.87
												38	1	15	88.0173	88.69
												38	1	16	88.0433	88.89
												38	1	17	87.8474	88.26
												38	1	18	87.0406	87.69
												38	1	19	86.1794	86.56
												38	1	20	84.755	85.69
												38	1	21	82.9014	82.78
												38	1	22	81.1645	80.79
												38	1	23	79.3575	80.29
												38	1	24	78.0997	77.78
												38	1	25	76.9117	77.01
												38	1	26	75.2878	75.87
												38	1	27	73.8096	74.56
												38	1	28	72.8752	72.05
												38	1	29	72.2232	71.78
												38	1	30	71.6096	71.67
												38	1	31	70.9406	70.89
												38	1	32	70.3938	70.18
												38	1	33	69.8788	69.67
												38	1	34	70.0943	69.24
												38	1	35	70.7877	70.56
												38	1	36	71.189	71.45
												38	1	37	71.6089	71.71
												38	1	38	72.6289	72.01
												38	1	39	73.8044	73.45
												38	1	40	74.8253	75.23
												38	1	41	75.8784	75.68
												38	1	42	77.4493	76.96
												38	1	43	79.0472	79.01
												38	1	44	80.4031	80.88
												38	1	45	81.1247	81.65
												38	1	46	82.1789	82.01
												38	1	47	82.9473	83.1
												38	1	48	82.8933	83.8
												38	1	49	82.1965	82.69
												38	1	50	81.797	81.89
												39	1	1	57.3235	80
												39	1	2	62.4023	60
												39	1	3	65.8735	65
												39	1	4	68.1769	68
												39	1	5	71.3186	71
												39	1	6	73.6448	74
												39	1	7	76.0957	76.5
												39	1	8	78.9357	78.5
												39	1	9	80.7889	81
												39	1	10	82.466	83
												39	1	11	84.2243	84.5
												39	1	12	85.5146	85.3
												39	1	13	86.5965	86.5
												39	1	14	87.5569	87.9
												39	1	15	88.0173	88.5
												39	1	16	88.0433	88.9
												39	1	17	87.8474	88.1
												39	1	18	87.0406	87.6
												39	1	19	86.1794	86.2
												39	1	20	84.755	85.3
												39	1	21	82.9014	83.5
												39	1	22	81.1645	81
												39	1	23	79.3575	79
												39	1	24	78.0997	77
												39	1	25	76.9117	76.9
												39	1	26	75.2878	75.7
												39	1	27	73.8096	74
												39	1	28	72.8752	72.6
												39	1	29	72.2232	71.6
												39	1	30	71.6096	71
												39	1	31	70.9406	71
												39	1	32	70.3938	70.3
												39	1	33	69.8788	69.7
												39	1	34	70.0943	69.3
												39	1	35	70.7877	70
												39	1	36	71.189	71.1
												39	1	37	71.6089	71.5
												39	1	38	72.6289	71.95
												39	1	39	73.8044	72.9
												39	1	40	74.8253	74.5
												39	1	41	75.8784	76
												39	1	42	77.4493	77.9
												39	1	43	79.0472	79
												39	1	44	80.4031	80.5
												39	1	45	81.1247	81.9
												39	1	46	82.1789	82
												39	1	47	82.9473	82.9
												39	1	48	82.8933	83.8
												39	1	49	82.1965	82.8
												39	1	50	81.797	81.5
												40	1	1	57.3235	50
												40	1	2	62.4023	60
												40	1	3	65.8735	60
												40	1	4	68.1769	67
												40	1	5	71.3186	71
												40	1	6	73.6448	74
												40	1	7	76.0957	75
												40	1	8	78.9357	78.2
												40	1	9	80.7889	80.1
												40	1	10	82.466	81.32
												40	1	11	84.2243	84.02
												40	1	12	85.5146	86.3
												40	1	13	86.5965	86.8
												40	1	14	87.5569	87.91
												40	1	15	88.0173	88.35
												40	1	16	88.0433	88.35
												40	1	17	87.8474	88.05
												40	1	18	87.0406	87.92
												40	1	19	86.1794	87.04
												40	1	20	84.755	86.2
												40	1	21	82.9014	81.36
												40	1	22	81.1645	81.05
												40	1	23	79.3575	79.66
												40	1	24	78.0997	77.8
												40	1	25	76.9117	77.21
												40	1	26	75.2878	75.71
												40	1	27	73.8096	74.31
												40	1	28	72.8752	72.5
												40	1	29	72.2232	71.7
												40	1	30	71.6096	70
												40	1	31	70.9406	67
												40	1	32	70.3938	70.01
												40	1	33	69.8788	69.8
												40	1	34	70.0943	69.31
												40	1	35	70.7877	69.21
												40	1	36	71.189	70.01
												40	1	37	71.6089	72.03
												40	1	38	72.6289	71.12
												40	1	39	73.8044	75
												40	1	40	74.8253	75.2
												40	1	41	75.8784	75.9
												40	1	42	77.4493	76.85
												40	1	43	79.0472	79.21
												40	1	44	80.4031	80.56
												40	1	45	81.1247	81.79
												40	1	46	82.1789	82.03
												40	1	47	82.9473	83.01
[truncated: 4,303 more rows]
